# Supplementary material for: RNA-sequencing analysis reveals the long noncoding RNA profile in the mouse myopic retina
Source: Front Genet. 2022 Oct 13;13:1014031. doi: 10.3389/fgene.2022.1014031 (PMC9606684; doi:10.3389/fgene.2022.1014031)
Supplement: Supplementary file 1 [file Table2.XLSX]

## Sheet: 比对结果统计表
Sample	Total reads	Raw reads	Raw bases	Clean reads	Clean bases	Error rate(%)	Q20(%)	Q30(%)	GC content(%)	Total mapped	Multiple mapped	Uniquely mapped
FDM1	83520392	84103382	12699610682	83520392	11340106157	0.0232	98.8	95.97	47.75	81107946(97.11%)	5253596(6.29%)	75854350(90.82%)
FDM2	84339520	84918600	12822708600	84339520	11523004243	0.0231	98.83	96.06	47.69	81937210(97.15%)	4939743(5.86%)	76997467(91.29%)
FDM3	89730078	90327932	13639517732	89730078	12294108334	0.0232	98.81	95.99	48.05	86988445(96.94%)	5371386(5.99%)	81617059(90.96%)
FDM4	72419198	72907706	11009063606	72419198	9971716917	0.0231	98.84	96.12	49.06	69732941(96.29%)	4714655(6.51%)	65018286(89.78%)
FDM5	92101710	92711326	13999410226	92101710	12552785791	0.023	98.89	96.23	49.26	89081782(96.72%)	7076991(7.68%)	82004791(89.04%)
FDM6	75897610	76360806	11530481706	75897610	10505077207	0.0232	98.81	95.99	47.72	73554882(96.91%)	4510785(5.94%)	69044097(90.97%)
Ctrl1	94254462	94910840	14331536840	94254462	12759776041	0.023	98.88	96.22	48.8	91225189(96.79%)	6906122(7.33%)	84319067(89.46%)
Ctrl2	92407658	93060904	14052196504	92407658	12683547542	0.0231	98.82	96.04	48.37	89250430(96.58%)	6153660(6.66%)	83096770(89.92%)
Ctrl3	87870884	88461380	13357668380	87870884	12100035641	0.023	98.85	96.13	48.64	85005456(96.74%)	6090295(6.93%)	78915161(89.81%)
Ctrl4	87086894	87680290	13239723790	87086894	11921321043	0.0231	98.83	96.08	48.74	84228453(96.72%)	6018699(6.91%)	78209754(89.81%)
Ctrl5	92055992	92664144	13992285744	92055992	12534809905	0.0229	98.89	96.26	49.65	88861821(96.53%)	7708594(8.37%)	81153227(88.16%)
Ctrl6	89794152	90389978	13648886678	89794152	12415073431	0.0232	98.77	95.9	48.25	86905746(96.78%)	5227380(5.82%)	81678366(90.96%)
