# Supplementary material for: RNA-sequencing analysis reveals the long noncoding RNA profile in the mouse myopic retina
Source: Front Genet. 2022 Oct 13;13:1014031. doi: 10.3389/fgene.2022.1014031 (PMC9606684; doi:10.3389/fgene.2022.1014031)
Supplement: Supplementary file 3 [file Table3.XLSX]

## Sheet: cis
lncRNA id	lncRNA gene id	Type	Target gene id	Target gene name	Gene description	corr	pvalue	padjust	Location	Distance	lncRNA position	Target gene position
chr5:122323761-122324259	ENSMUSG00000038582	known	ENSMUSG00000038582	Pptc7	PTC7 protein phosphatase homolog [Source:MGI Symbol;Acc:MGI:2444593]	0.900963	6.34112e-05	6.52658e-05	sense_intron_overlap	0	5:122323762-122324259	5:122284365-122324281
chr11:116438708-116439073	ENSMUSG00000050628	known	ENSMUSG00000050628	Ubald2	UBA-like domain containing 2 [Source:MGI Symbol;Acc:MGI:1914635]	0.974213	8.60067e-08	9.21801e-06	sense_intron_overlap	0	11:116438709-116439073	11:116434094-116439077
MSTRG.3574.4	ENSMUSG00000018378	novel	ENSMUSG00000018378	Cuedc1	CUE domain containing 1 [Source:MGI Symbol;Acc:MGI:2144281]	0.939501	5.76338e-06	2.98633e-05	sense_exon_overlap	0	11:88185654-88194140	11:88099039-88211507
chr8:94674134-94674420	ENSMUSG00000031776	known	ENSMUSG00000031776	Arl2bp	ADP-ribosylation factor-like 2 binding protein [Source:MGI Symbol;Acc:MGI:1349429]	0.96164	6.13268e-07	1.6524e-05	intergenic_upstream	974	8:94674135-94674420	8:94666600-94674425
MSTRG.17173.6	ENSMUSG00000029635	novel	ENSMUSG00000029635	Cdk8	cyclin-dependent kinase 8 [Source:MGI Symbol;Acc:MGI:1196224]	0.969634	1.93229e-07	1.13772e-05	sense_exon_overlap	0	5:146260993-146271664	5:146231250-146302874
chr17:28300784-28301472	ENSMUSG00000002250	known	ENSMUSG00000002250	Ppard	peroxisome proliferator activator receptor delta [Source:MGI Symbol;Acc:MGI:101884]	0.909287	4.14734e-05	5.60266e-05	intergenic_upstream	923	17:28300785-28301472	17:28232700-28301474
chr2:181551140-181552880	ENSMUSG00000000826	known	ENSMUSG00000000826	Dnajc5	DnaJ heat shock protein family (Hsp40) member C5 [Source:MGI Symbol;Acc:MGI:892995]	0.96724	2.81245e-07	1.26981e-05	sense_intron_overlap	0	2:181551141-181552880	2:181520485-181555133
chr10:80157949-80158367	ENSMUSG00000035621	known	ENSMUSG00000035621	Midn	midnolin [Source:MGI Symbol;Acc:MGI:1890222]	0.951661	1.91605e-06	2.24114e-05	intergenic_upstream	3477	10:80157950-80158367	10:80148272-80158368
chr4:148953418-148954880	ENSMUSG00000028977	known	ENSMUSG00000028977	Casz1	castor zinc finger 1 [Source:MGI Symbol;Acc:MGI:1196251]	0.931845	1.0322e-05	3.55541e-05	sense_intron_overlap	0	4:148953419-148954880	4:148804429-148954889
chr19:23167112-23168119	ENSMUSG00000033863	known	ENSMUSG00000033863	Klf9	Kruppel-like factor 9 [Source:MGI Symbol;Acc:MGI:1333856]	0.984411	7.06285e-09	3.47593e-06	sense_intron_overlap	0	19:23167113-23168119	19:23141226-23168134
chr19:56724426-56724861	ENSMUSG00000035283	known	ENSMUSG00000035283	Adrb1	adrenergic receptor, beta 1 [Source:MGI Symbol;Acc:MGI:87937]	0.966253	3.25719e-07	1.3157e-05	sense_intron_overlap	0	19:56724427-56724861	19:56722199-56725150
chr2:118747050-118748807	ENSMUSG00000074918	known	ENSMUSG00000074918	Inafm2	InaF motif containing 2 [Source:MGI Symbol;Acc:MGI:1915354]	0.938894	6.0522e-06	3.02879e-05	sense_intron_overlap	0	2:118747051-118748807	2:118745758-118748810
MSTRG.15015.1	ENSMUSG00000091297	novel	ENSMUSG00000091297	Gm8439	predicted gene 8439 [Source:MGI Symbol;Acc:MGI:3648581]	0.999617	6.4869e-17	2.26568e-13	antisense_exon_overlap	0	4:120575144-120613919	4:120588745-120609673
chr3:62460689-62462217	ENSMUSG00000036885	known	ENSMUSG00000036885	Arhgef26	Rho guanine nucleotide exchange factor (GEF) 26 [Source:MGI Symbol;Acc:MGI:1918053]	0.927969	1.35202e-05	3.86307e-05	sense_intron_overlap	0	3:62460690-62462217	3:62337524-62462221
chr4:62389054-62389520	ENSMUSG00000066150	known	ENSMUSG00000066150	Slc31a1	solute carrier family 31, member 1 [Source:MGI Symbol;Acc:MGI:1333843]	0.919691	2.29641e-05	4.58379e-05	sense_intron_overlap	0	4:62389055-62389520	4:62360727-62391769
chr12:83541611-83541915	ENSMUSG00000021222	known	ENSMUSG00000021222	Dcaf4	DDB1 and CUL4 associated factor 4 [Source:MGI Symbol;Acc:MGI:1921078]	0.969503	1.97399e-07	1.14571e-05	sense_intron_overlap	0	12:83541612-83541915	12:83520466-83541920
chr17:37073915-37074296	ENSMUSG00000024462	known	ENSMUSG00000024462	Gabbr1	gamma-aminobutyric acid (GABA) B receptor, 1 [Source:MGI Symbol;Acc:MGI:1860139]	0.928746	1.28239e-05	3.81234e-05	sense_intron_overlap	0	17:37073916-37074296	17:37045966-37075067
chr10:128391841-128395563	ENSMUSG00000090761	known	ENSMUSG00000014498	Ankrd52	ankyrin repeat domain 52 [Source:MGI Symbol;Acc:MGI:2444029]	0.93523	8.04748e-06	3.3186e-05	sense_intron_overlap	0	10:128391842-128395969	10:128377119-128408704
chr10:83595802-83596461	ENSMUSG00000034560	known	ENSMUSG00000034560	Washc4	WASH complex subunit 4 [Source:MGI Symbol;Acc:MGI:2441787]	0.979443	2.79296e-08	6.11922e-06	sense_intron_overlap	0	10:83595803-83596461	10:83543941-83596473
MSTRG.20326.1	ENSMUSG00000074449	novel	ENSMUSG00000074449	Gm15319	predicted gene 15319 [Source:MGI Symbol;Acc:MGI:3796981]	0.982865	1.13025e-08	4.48171e-06	antisense_exon_overlap	0	8:20276613-20404819	8:20122241-20602829
MSTRG.17404.2	ENSMUSG00000025607	novel	ENSMUSG00000025607	Copg2	coatomer protein complex, subunit gamma 2 [Source:MGI Symbol;Acc:MGI:1858683]	0.977944	3.96118e-08	6.78222e-06	antisense_exon_overlap	0	6:30802812-30806613	6:30741638-30896794
chr6:86997859-87003210	ENSMUSG00000057230	known	ENSMUSG00000057230	Aak1	AP2 associated kinase 1 [Source:MGI Symbol;Acc:MGI:1098687]	0.909977	3.99692e-05	5.52227e-05	intergenic_upstream	6098	6:86997860-87003221	6:86849517-87003223
MSTRG.4938.3	ENSMUSG00000021040	novel	ENSMUSG00000021040	Slirp	SRA stem-loop interacting RNA binding protein [Source:MGI Symbol;Acc:MGI:1916394]	0.928578	1.29719e-05	3.82614e-05	sense_exon_overlap	0	12:87443913-87449920	12:87443896-87452206
MSTRG.8597.1	ENSMUSG00000022946	novel	ENSMUSG00000022946	Dop1b	DOP1 leucine zipper like protein B [Source:MGI Symbol;Acc:MGI:1917278]	0.999999	3.48091e-29	2.79807e-25	sense_exon_overlap	0	16:93597926-93789334	16:93711904-93810590
chr1:127807434-127807935	ENSMUSG00000026349	known	ENSMUSG00000026349	Ccnt2	cyclin T2 [Source:MGI Symbol;Acc:MGI:1920199]	0.928308	1.32129e-05	3.84588e-05	sense_intron_overlap	0	1:127807435-127807935	1:127774164-127808061
MSTRG.16447.1	ENSMUSG00000046079	novel	ENSMUSG00000046079	Lrrc8d	leucine rich repeat containing 8D [Source:MGI Symbol;Acc:MGI:1922368]	0.984878	6.07255e-09	3.15838e-06	antisense_exon_overlap	0	5:105728781-105729105	5:105699969-105815215
chr6:8593326-8597545	ENSMUSG00000029638	known	ENSMUSG00000029638	Glcci1	glucocorticoid induced transcript 1 [Source:MGI Symbol;Acc:MGI:2179717]	0.959754	7.77174e-07	1.74086e-05	sense_intron_overlap	0	6:8593327-8597545	6:8509420-8597548
chr19:36890862-36892880	ENSMUSG00000024811	known	ENSMUSG00000024811	Tnks2	tankyrase, TRF1-interacting ankyrin-related ADP-ribose polymerase 2 [Source:MGI Symbol;Acc:MGI:1921743]	0.951419	1.96374e-06	2.25051e-05	intergenic_upstream	6776	19:36890863-36892880	19:36834232-36893477
chr15:102435627-102436382	ENSMUSG00000001280	known	ENSMUSG00000001280	Sp1	trans-acting transcription factor 1 [Source:MGI Symbol;Acc:MGI:98372]	0.9274	1.40494e-05	3.90383e-05	sense_intron_overlap	0	15:102435628-102436382	15:102406143-102436404
chr1:133138052-133139780	ENSMUSG00000046062	known	ENSMUSG00000046062	Ppp1r15b	protein phosphatase 1, regulatory subunit 15B [Source:MGI Symbol;Acc:MGI:2444211]	0.953301	1.61684e-06	2.1245e-05	sense_intron_overlap	0	1:133138053-133139780	1:133131143-133139783
chr18:34320958-34322188	ENSMUSG00000005871	known	ENSMUSG00000005871	Apc	APC, WNT signaling pathway regulator [Source:MGI Symbol;Acc:MGI:88039]	0.945557	3.43664e-06	2.57374e-05	sense_intron_overlap	0	18:34320959-34322188	18:34220924-34322552
chr1:87844693-87854064	ENSMUSG00000101942	known	ENSMUSG00000070738	Dgkd	diacylglycerol kinase, delta [Source:MGI Symbol;Acc:MGI:2138334]	0.965133	3.82727e-07	1.41339e-05	sense_exon_overlap	0	1:87844694-87854299	1:87803680-87945180
MSTRG.22870.1	ENSMUSG00000094576	novel	ENSMUSG00000094576	AC087559.3	protein FAM205A-2-like [Source:NCBI gene;Acc:115489314]	0.965697	3.53096e-07	1.36239e-05	sense_exon_overlap	0	GL456350.1:22912-26713	GL456350.1:23801-25222
chr2:122052463-122053022	ENSMUSG00000027236	known	ENSMUSG00000027236	Eif3j1	eukaryotic translation initiation factor 3, subunit J1 [Source:MGI Symbol;Acc:MGI:1925905]	0.904084	5.43239e-05	6.18139e-05	sense_intron_overlap	0	2:122052464-122053022	2:122028546-122056598
chr14:60385983-60388193	ENSMUSG00000021986	known	ENSMUSG00000021986	Amer2	APC membrane recruitment 2 [Source:MGI Symbol;Acc:MGI:1919375]	0.934098	8.75828e-06	3.38308e-05	sense_intron_overlap	0	14:60385984-60388193	14:60373259-60388197
chr3:134259282-134261549	ENSMUSG00000044365	known	ENSMUSG00000044365	Cxxc4	CXXC finger 4 [Source:MGI Symbol;Acc:MGI:2442112]	0.909614	4.07558e-05	5.56086e-05	sense_intron_overlap	0	3:134259283-134262034	3:134236491-134262161
chr10:81365853-81366223	ENSMUSG00000034854	known	ENSMUSG00000034854	Mfsd12	major facilitator superfamily domain containing 12 [Source:MGI Symbol;Acc:MGI:3604804]	0.935513	7.87714e-06	3.30404e-05	sense_intron_overlap	0	10:81365854-81366223	10:81357491-81366225
MSTRG.4643.1	ENSMUSG00000020982	novel	ENSMUSG00000020982	Nemf	nuclear export mediator factor [Source:MGI Symbol;Acc:MGI:1918305]	1	1.16471e-47	1.40435e-43	sense_exon_overlap	0	12:69304333-69361484	12:69310522-69357165
chr18:36289935-36291716	ENSMUSG00000043991	known	ENSMUSG00000043991	Pura	purine rich element binding protein A [Source:MGI Symbol;Acc:MGI:103079]	0.925161	1.62908e-05	4.07948e-05	intergenic_upstream	937	18:36289936-36291716	18:36280569-36301517
MSTRG.22878.1	ENSMUSG00000064341	novel	ENSMUSG00000064367	mt-Nd5	mitochondrially encoded NADH dehydrogenase 5 [Source:MGI Symbol;Acc:MGI:102496]	0.906268	4.85975e-05	5.92946e-05	intergenic_downstream	8034	MT:26-3707	MT:11742-13565
MSTRG.22878.1	ENSMUSG00000064341	novel	ENSMUSG00000064360	mt-Nd3	mitochondrially encoded NADH dehydrogenase 3 [Source:MGI Symbol;Acc:MGI:102499]	0.924926	1.65409e-05	4.097e-05	intergenic_downstream	5751	MT:26-3707	MT:9459-9806
MSTRG.22878.1	ENSMUSG00000064341	novel	ENSMUSG00000064341	mt-Nd1	mitochondrially encoded NADH dehydrogenase 1 [Source:MGI Symbol;Acc:MGI:101787]	1	0	0	sense_exon_overlap	0	MT:26-3707	MT:2751-3707
MSTRG.22878.1	ENSMUSG00000064341	novel	ENSMUSG00000064358	mt-Co3	mitochondrially encoded cytochrome c oxidase III [Source:MGI Symbol;Acc:MGI:102502]	0.944845	3.66291e-06	2.61396e-05	intergenic_downstream	4899	MT:26-3707	MT:8607-9390
chr2:155389506-155389844	ENSMUSG00000038375	known	ENSMUSG00000038375	Trp53inp2	transformation related protein 53 inducible nuclear protein 2 [Source:MGI Symbol;Acc:MGI:1915978]	0.98035	2.2324e-08	5.63112e-06	intergenic_upstream	3449	2:155389507-155389844	2:155381059-155389850
MSTRG.10956.2	ENSMUSG00000025006	novel	ENSMUSG00000025006	Sorbs1	sorbin and SH3 domain containing 1 [Source:MGI Symbol;Acc:MGI:700014]	0.99231	2.09111e-10	3.87902e-07	antisense_exon_overlap	0	19:40508478-40508799	19:40291746-40513845
chr13:96638965-96640162	ENSMUSG00000021669	known	ENSMUSG00000021669	Col4a3bp	collagen, type IV, alpha 3 (Goodpasture antigen) binding protein [Source:MGI Symbol;Acc:MGI:1915268]	0.962463	5.51068e-07	1.61011e-05	intergenic_upstream	1415	13:96638966-96640162	13:96542618-96640472
MSTRG.545.1	ENSMUSG00000070034	novel	ENSMUSG00000070034	Sp110	Sp110 nuclear body protein [Source:MGI Symbol;Acc:MGI:1923364]	0.999616	6.57671e-17	2.26568e-13	sense_exon_overlap	0	1:85169052-85621708	1:85576899-85598817
chr7:45077329-45078198	ENSMUSG00000003421	known	ENSMUSG00000003421	Nosip	nitric oxide synthase interacting protein [Source:MGI Symbol;Acc:MGI:1913644]	0.923582	1.80342e-05	4.2338e-05	intergenic_upstream	404	7:45077330-45078198	7:45062429-45078210
chr11:99051574-99052641	ENSMUSG00000017493	known	ENSMUSG00000017493	Igfbp4	insulin-like growth factor binding protein 4 [Source:MGI Symbol;Acc:MGI:96439]	0.948805	2.54088e-06	2.39349e-05	sense_intron_overlap	0	11:99051575-99052641	11:99041244-99054392
MSTRG.5225.2	ENSMUSG00000021149	novel	ENSMUSG00000021149	Gtpbp4	GTP binding protein 4 [Source:MGI Symbol;Acc:MGI:1916487]	0.985416	5.07016e-09	2.84341e-06	sense_exon_overlap	0	13:8972206-9054680	13:8966331-8996083
MSTRG.9748.1	ENSMUSG00000024140	novel	ENSMUSG00000024140	Epas1	endothelial PAS domain protein 1 [Source:MGI Symbol;Acc:MGI:109169]	0.988072	1.86395e-09	1.40466e-06	antisense_exon_overlap	0	17:86809288-86811041	17:86753700-86833410
chr19:8833283-8834139	ENSMUSG00000071659	known	ENSMUSG00000071659	Hnrnpul2	heterogeneous nuclear ribonucleoprotein U-like 2 [Source:MGI Symbol;Acc:MGI:1915943]	0.904214	5.39686e-05	6.1677e-05	sense_intron_overlap	0	19:8833284-8834139	19:8820010-8834143
MSTRG.10381.2	ENSMUSG00000097666	novel	ENSMUSG00000097666	A330094K24Rik	RIKEN cDNA A330094K24 gene [Source:MGI Symbol;Acc:MGI:1924343]	0.96137	6.34914e-07	1.67457e-05	antisense_exon_overlap	0	18:77729496-77732985	18:77729496-77761573
MSTRG.13706.3	ENSMUSG00000015747	novel	ENSMUSG00000015747	Vps45	vacuolar protein sorting 45 [Source:MGI Symbol;Acc:MGI:891965]	0.973714	9.45625e-08	9.50659e-06	sense_exon_overlap	0	3:96044513-96045054	3:95999832-96058466
chr1:40025390-40026297	ENSMUSG00000026074	known	ENSMUSG00000026074	Map4k4	mitogen-activated protein kinase kinase kinase kinase 4 [Source:MGI Symbol;Acc:MGI:1349394]	0.987579	2.28025e-09	1.47043e-06	sense_intron_overlap	0	1:40025391-40026297	1:39900913-40026310
chr13:69633902-69634334	ENSMUSG00000021595	known	ENSMUSG00000021595	Nsun2	NOL1/NOP2/Sun domain family member 2 [Source:MGI Symbol;Acc:MGI:107252]	0.923352	1.83001e-05	4.25284e-05	sense_intron_overlap	0	13:69633903-69634334	13:69533746-69635780
chr10:80794394-80795458	ENSMUSG00000061589	known	ENSMUSG00000061589	Dot1l	DOT1-like, histone H3 methyltransferase (S. cerevisiae) [Source:MGI Symbol;Acc:MGI:2143886]	0.941416	4.9234e-06	2.86124e-05	intergenic_upstream	576	10:80794395-80795458	10:80755206-80795461
chr5:86827952-86830645	ENSMUSG00000035851	known	ENSMUSG00000035851	Ythdc1	YTH domain containing 1 [Source:MGI Symbol;Acc:MGI:2443713]	0.96185	5.96901e-07	1.64506e-05	sense_exon_overlap	0	5:86827953-86830645	5:86804221-86836659
chr3:69558432-69560799	ENSMUSG00000027784	known	ENSMUSG00000027784	Ppm1l	protein phosphatase 1 (formerly 2C)-like [Source:MGI Symbol;Acc:MGI:2139740]	0.945971	3.31021e-06	2.55719e-05	sense_intron_overlap	0	3:69558433-69560799	3:69316861-69560802
chr13:73515747-73516412	ENSMUSG00000021608	known	ENSMUSG00000021608	Lpcat1	lysophosphatidylcholine acyltransferase 1 [Source:MGI Symbol;Acc:MGI:2384812]	0.986849	3.03007e-09	1.87359e-06	sense_intron_overlap	0	13:73515748-73516412	13:73467197-73516422
chr8:107014838-107019713	ENSMUSG00000041308	known	ENSMUSG00000041308	Sntb2	syntrophin, basic 2 [Source:MGI Symbol;Acc:MGI:101771]	0.956383	1.15536e-06	1.9268e-05	intergenic_upstream	672	8:107014839-107019713	8:106935750-107019714
chr9:78473941-78474152	ENSMUSG00000032342	known	ENSMUSG00000032342	Mto1	mitochondrial tRNA translation optimization 1 [Source:MGI Symbol;Acc:MGI:1915541]	0.994227	5.00261e-11	1.20638e-07	sense_exon_overlap	0	9:78473942-78474152	9:78448208-78475348
chr13:119457135-119458180	ENSMUSG00000025451	known	ENSMUSG00000025451	Paip1	polyadenylate binding protein-interacting protein 1 [Source:MGI Symbol;Acc:MGI:2384993]	0.903564	5.57616e-05	6.23501e-05	intergenic_upstream	7195	13:119457136-119458180	13:119428601-119458218
MSTRG.5087.1	ENSMUSG00000085925	novel	ENSMUSG00000085925	Rtl1	retrotransposon Gaglike 1 [Source:MGI Symbol;Acc:MGI:2656842]	0.999993	1.70888e-25	1.03024e-21	antisense_exon_overlap	0	12:109593139-109661605	12:109589193-109600330
chr3:45379443-45379810	ENSMUSG00000049100	known	ENSMUSG00000049100	Pcdh10	protocadherin 10 [Source:MGI Symbol;Acc:MGI:1338042]	0.961919	5.91589e-07	1.64126e-05	sense_intron_overlap	0	3:45379444-45379810	3:45378398-45435623
ENSMUST00000231449	ENSMUSG00000071753	known	ENSMUSG00000071753	Cdr1os	cerebellar degeneration related antigen 1, opposite strand [Source:MGI Symbol;Acc:MGI:5637821]	0.936616	7.23938e-06	3.21447e-05	sense_exon_overlap	0	X:61116386-61203785	X:61116386-61292327
chr4:43587197-43587483	ENSMUSG00000028468	known	ENSMUSG00000028468	Rgp1	RAB6A GEF compex partner 1 [Source:MGI Symbol;Acc:MGI:1915956]	0.958475	9.06736e-07	1.80803e-05	intergenic_upstream	4067	4:43587198-43587483	4:43578715-43587487
chr1:143640768-143641091	ENSMUSG00000033849	known	ENSMUSG00000033849	B3galt2	UDP-Gal:betaGlcNAc beta 1,3-galactosyltransferase, polypeptide 2 [Source:MGI Symbol;Acc:MGI:1349461]	0.921414	2.0665e-05	4.4362e-05	sense_exon_overlap	0	1:143640769-143641091	1:143640664-143654614
chr11:97682930-97685458	ENSMUSG00000038437	known	ENSMUSG00000038437	Mllt6	myeloid/lymphoid or mixed-lineage leukemia; translocated to, 6 [Source:MGI Symbol;Acc:MGI:1935145]	0.924532	1.69679e-05	4.13514e-05	sense_intron_overlap	0	11:97682931-97685458	11:97663414-97685463
chrX:85614838-85615225	ENSMUSG00000035476	known	ENSMUSG00000035476	Tab3	TGF-beta activated kinase 1/MAP3K7 binding protein 3 [Source:MGI Symbol;Acc:MGI:1913974]	0.935933	7.62908e-06	3.27674e-05	intergenic_upstream	645	X:85614839-85615225	X:85574022-85634742
chrX:135803037-135803464	ENSMUSG00000043384	known	ENSMUSG00000043384	Gprasp1	G protein-coupled receptor associated sorting protein 1 [Source:MGI Symbol;Acc:MGI:1917418]	0.974795	7.67942e-08	8.73535e-06	sense_intron_overlap	0	X:135803038-135803464	X:135742733-135803474
chr7:122978571-122980183	ENSMUSG00000030779	known	ENSMUSG00000030779	Rbbp6	retinoblastoma binding protein 6, ubiquitin ligase [Source:MGI Symbol;Acc:MGI:894835]	0.901099	6.29925e-05	6.50994e-05	intergenic_upstream	2563	7:122978572-122980183	7:122965686-123002557
chr17:81001600-81001810	ENSMUSG00000024245	known	ENSMUSG00000024245	Tmem178	transmembrane protein 178 [Source:MGI Symbol;Acc:MGI:1915277]	0.990195	7.01943e-10	8.46367e-07	sense_intron_overlap	0	17:81001601-81001810	17:80944632-81001816
chr11:114720379-114720975	ENSMUSG00000034714	known	ENSMUSG00000034714	Ttyh2	tweety family member 2 [Source:MGI Symbol;Acc:MGI:2157091]	0.976014	6.00668e-08	7.74605e-06	sense_intron_overlap	0	11:114720380-114720975	11:114675431-114720977
MSTRG.546.1	ENSMUSG00000052477	novel	ENSMUSG00000052477	C130026I21Rik	RIKEN cDNA C130026I21 gene [Source:MGI Symbol;Acc:MGI:3612702]	0.998859	1.51993e-14	4.58165e-11	sense_exon_overlap	0	1:85180474-85182600	1:85112267-85270566
chr5:146472771-146473604	ENSMUSG00000029636	known	ENSMUSG00000029636	Wasf3	WAS protein family, member 3 [Source:MGI Symbol;Acc:MGI:2658986]	0.980528	2.13388e-08	5.59331e-06	sense_intron_overlap	0	5:146472615-146473604	5:146380253-146473615
MSTRG.4712.3	ENSMUSG00000045690	novel	ENSMUSG00000045690	Wdr89	WD repeat domain 89 [Source:MGI Symbol;Acc:MGI:1919588]	0.991572	3.30281e-10	5.30981e-07	antisense_exon_overlap	0	12:75630262-75639624	12:75630596-75669537
MSTRG.4631.2	ENSMUSG00000051890	novel	ENSMUSG00000051890	Klhdc1	kelch domain containing 1 [Source:MGI Symbol;Acc:MGI:2672853]	0.999906	5.76838e-20	2.78209e-16	sense_exon_overlap	0	12:69121991-69361475	12:69241832-69284632
chr17:85624311-85625194	ENSMUSG00000038805	known	ENSMUSG00000038805	Six3	sine oculis-related homeobox 3 [Source:MGI Symbol;Acc:MGI:102764]	0.96087	6.76474e-07	1.69534e-05	sense_intron_overlap	0	17:85624312-85625194	17:85613608-85629302
chr4:138457014-138457623	ENSMUSG00000046447	known	ENSMUSG00000046447	Camk2n1	calcium/calmodulin-dependent protein kinase II inhibitor 1 [Source:MGI Symbol;Acc:MGI:1913509]	0.982727	1.17634e-08	4.55793e-06	sense_intron_overlap	0	4:138457015-138457623	4:138454314-138460123
MSTRG.21014.1	ENSMUSG00000031765	novel	ENSMUSG00000031762	Mt2	metallothionein 2 [Source:MGI Symbol;Acc:MGI:97172]	0.943357	4.17365e-06	2.69917e-05	intergenic_upstream	5318	8:94178887-94180327	8:94172664-94173568
MSTRG.21014.1	ENSMUSG00000031765	novel	ENSMUSG00000031765	Mt1	metallothionein 1 [Source:MGI Symbol;Acc:MGI:97171]	0.977612	4.26645e-08	6.78222e-06	sense_exon_overlap	0	8:94178887-94180327	8:94179082-94180327

## Sheet: trans
lncRNA id	lncRNA gene id	Type	Target gene id	Target gene name	Gene description	corr	pvalue	padjust
NR_015566.2	ENSMUSG00000104077	known	ENSMUSG00000064127	Med14	mediator complex subunit 14 [Source:MGI Symbol;Acc:MGI:1349442]	0.938816	6.09035e-06	3.03503e-05
NR_015566.2	ENSMUSG00000104077	known	ENSMUSG00000023707	Ogfod2	2-oxoglutarate and iron-dependent oxygenase domain containing 2 [Source:MGI Symbol;Acc:MGI:1913877]	0.934935	8.22835e-06	3.33575e-05
NR_015566.2	ENSMUSG00000104077	known	ENSMUSG00000033981	Gria2	glutamate receptor, ionotropic, AMPA2 (alpha 2) [Source:MGI Symbol;Acc:MGI:95809]	0.939539	5.74592e-06	2.98314e-05
NR_015566.2	ENSMUSG00000104077	known	ENSMUSG00000024381	Bin1	bridging integrator 1 [Source:MGI Symbol;Acc:MGI:108092]	0.900974	6.33775e-05	6.52548e-05
NR_015566.2	ENSMUSG00000104077	known	ENSMUSG00000035704	Alg8	asparagine-linked glycosylation 8 (alpha-1,3-glucosyltransferase) [Source:MGI Symbol;Acc:MGI:2141959]	0.902704	5.82045e-05	6.32962e-05
NR_015566.2	ENSMUSG00000104077	known	ENSMUSG00000039828	Wdr70	WD repeat domain 70 [Source:MGI Symbol;Acc:MGI:1921020]	0.907692	4.51272e-05	5.78514e-05
NR_015566.2	ENSMUSG00000104077	known	ENSMUSG00000031706	Rfx1	regulatory factor X, 1 (influences HLA class II expression) [Source:MGI Symbol;Acc:MGI:105982]	0.92609	1.53284e-05	4.00894e-05
NR_015566.2	ENSMUSG00000104077	known	ENSMUSG00000045409	Trim39	tripartite motif-containing 39 [Source:MGI Symbol;Acc:MGI:1890659]	0.941045	5.07803e-06	2.88399e-05
NR_015566.2	ENSMUSG00000104077	known	ENSMUSG00000040929	Rfx3	regulatory factor X, 3 (influences HLA class II expression) [Source:MGI Symbol;Acc:MGI:106582]	0.918872	2.41249e-05	4.65342e-05
NR_015566.2	ENSMUSG00000104077	known	ENSMUSG00000044349	Snhg11	small nucleolar RNA host gene 11 [Source:MGI Symbol;Acc:MGI:2441845]	0.946965	3.0219e-06	2.49368e-05
NR_015566.2	ENSMUSG00000104077	known	ENSMUSG00000063142	Kcnma1	potassium large conductance calcium-activated channel, subfamily M, alpha member 1 [Source:MGI Symbol;Acc:MGI:99923]	0.90962	4.07429e-05	5.56005e-05
NR_015566.2	ENSMUSG00000104077	known	ENSMUSG00000055670	Zzef1	zinc finger, ZZ-type with EF hand domain 1 [Source:MGI Symbol;Acc:MGI:2444286]	0.915118	3.00519e-05	5.01458e-05
NR_015566.2	ENSMUSG00000104077	known	ENSMUSG00000038828	Tmem214	transmembrane protein 214 [Source:MGI Symbol;Acc:MGI:1916046]	0.923115	1.85771e-05	4.27877e-05
NR_015566.2	ENSMUSG00000104077	known	ENSMUSG00000027981	Rnpc3	RNA-binding region (RNP1, RRM) containing 3 [Source:MGI Symbol;Acc:MGI:1914475]	0.903848	5.49727e-05	6.20459e-05
NR_015566.2	ENSMUSG00000104077	known	ENSMUSG00000041949	Tango6	transport and golgi organization 6 [Source:MGI Symbol;Acc:MGI:2142786]	0.903777	5.51678e-05	6.21089e-05
NR_015566.2	ENSMUSG00000104077	known	ENSMUSG00000020412	Ascc2	activating signal cointegrator 1 complex subunit 2 [Source:MGI Symbol;Acc:MGI:1922702]	0.94403	3.93609e-06	2.66748e-05
NR_015566.2	ENSMUSG00000104077	known	MSTRG.2652		-	0.930784	1.11305e-05	3.63517e-05
NR_015566.2	ENSMUSG00000104077	known	ENSMUSG00000005267	Zfp287	zinc finger protein 287 [Source:MGI Symbol;Acc:MGI:2176561]	0.947229	2.94875e-06	2.48665e-05
NR_015566.2	ENSMUSG00000104077	known	ENSMUSG00000052566	Hook2	hook microtubule tethering protein 2 [Source:MGI Symbol;Acc:MGI:2181664]	0.944879	3.65178e-06	2.61271e-05
NR_015566.2	ENSMUSG00000104077	known	ENSMUSG00000024645	Timm21	translocase of inner mitochondrial membrane 21 [Source:MGI Symbol;Acc:MGI:1920595]	0.948438	2.63146e-06	2.41558e-05
NR_015566.2	ENSMUSG00000104077	known	ENSMUSG00000037325	Bbs7	Bardet-Biedl syndrome 7 (human) [Source:MGI Symbol;Acc:MGI:1918742]	0.906501	4.80146e-05	5.91135e-05
NR_015566.2	ENSMUSG00000104077	known	ENSMUSG00000024875	Yif1a	Yip1 interacting factor homolog A (S. cerevisiae) [Source:MGI Symbol;Acc:MGI:1915340]	0.90452	5.31393e-05	6.12638e-05
NR_015566.2	ENSMUSG00000104077	known	ENSMUSG00000094472	Gm21897	predicted gene, 21897 [Source:MGI Symbol;Acc:MGI:5434061]	0.958965	8.55256e-07	1.78946e-05
NR_015566.2	ENSMUSG00000104077	known	ENSMUSG00000066122	Olfr45	olfactory receptor 45 [Source:MGI Symbol;Acc:MGI:1333826]	0.940479	5.32152e-06	2.9292e-05
NR_015566.2	ENSMUSG00000104077	known	ENSMUSG00000032621	Srek1	splicing regulatory glutamine/lysine-rich protein 1 [Source:MGI Symbol;Acc:MGI:2145245]	0.906002	4.92679e-05	5.95655e-05
NR_015566.2	ENSMUSG00000104077	known	ENSMUSG00000043411	Usp48	ubiquitin specific peptidase 48 [Source:MGI Symbol;Acc:MGI:2158502]	0.919307	2.35027e-05	4.60891e-05
NR_015566.2	ENSMUSG00000104077	known	ENSMUSG00000042097	Zfp239	zinc finger protein 239 [Source:MGI Symbol;Acc:MGI:1306812]	0.934437	8.54088e-06	3.36628e-05
NR_015566.2	ENSMUSG00000104077	known	ENSMUSG00000097755	2010110K18Rik	RIKEN cDNA 2010110K18 gene [Source:MGI Symbol;Acc:MGI:1922951]	0.930098	1.16793e-05	3.69115e-05
NR_015566.2	ENSMUSG00000104077	known	ENSMUSG00000022142	Nup155	nucleoporin 155 [Source:MGI Symbol;Acc:MGI:2181182]	0.938426	6.2827e-06	3.06918e-05
NR_015566.2	ENSMUSG00000104077	known	ENSMUSG00000075000	Nrbf2	nuclear receptor binding factor 2 [Source:MGI Symbol;Acc:MGI:1354950]	0.907822	4.48203e-05	5.76972e-05
NR_015566.2	ENSMUSG00000104077	known	MSTRG.23378		-	0.933846	8.9238e-06	3.40537e-05
NR_015566.2	ENSMUSG00000104077	known	ENSMUSG00000097571	Jpx	Jpx transcript, Xist activator (non-protein coding) [Source:MGI Symbol;Acc:MGI:2180008]	0.955797	1.23382e-06	1.96894e-05
NR_015566.2	ENSMUSG00000104077	known	ENSMUSG00000026281	Dtymk	deoxythymidylate kinase [Source:MGI Symbol;Acc:MGI:108396]	0.93161	1.04965e-05	3.57478e-05
NR_015566.2	ENSMUSG00000104077	known	ENSMUSG00000036097	Slf2	SMC5-SMC6 complex localization factor 2 [Source:MGI Symbol;Acc:MGI:1924968]	0.902492	5.88218e-05	6.35296e-05
NR_015566.2	ENSMUSG00000104077	known	ENSMUSG00000033106	Slc7a6os	solute carrier family 7, member 6 opposite strand [Source:MGI Symbol;Acc:MGI:1916951]	0.959502	8.01409e-07	1.7684e-05
NR_015566.2	ENSMUSG00000104077	known	ENSMUSG00000044712	Slc38a6	solute carrier family 38, member 6 [Source:MGI Symbol;Acc:MGI:3648156]	0.930968	1.09868e-05	3.61929e-05
NR_015566.2	ENSMUSG00000104077	known	ENSMUSG00000002265	Peg3	paternally expressed 3 [Source:MGI Symbol;Acc:MGI:104748]	0.90832	4.36598e-05	5.71135e-05
chr13:41274620-41276567	ENSMUSG00000091264	known	ENSMUSG00000030610	Det1	de-etiolated homolog 1 (Arabidopsis) [Source:MGI Symbol;Acc:MGI:1923625]	0.915107	3.00709e-05	5.01458e-05
chr13:41274620-41276567	ENSMUSG00000091264	known	ENSMUSG00000006050	Sra1	steroid receptor RNA activator 1 [Source:MGI Symbol;Acc:MGI:1344414]	0.901465	6.18742e-05	6.46373e-05
chr5:122323761-122324259	ENSMUSG00000038582	known	ENSMUSG00000046573	Lyrm4	LYR motif containing 4 [Source:MGI Symbol;Acc:MGI:2683538]	0.923421	1.822e-05	4.25246e-05
MSTRG.16632.1	MSTRG.16632	novel	ENSMUSG00000020982	Nemf	nuclear export mediator factor [Source:MGI Symbol;Acc:MGI:1918305]	-0.908154	4.40439e-05	5.7251e-05
MSTRG.16632.1	MSTRG.16632	novel	ENSMUSG00000010362	Rdm1	RAD52 motif 1 [Source:MGI Symbol;Acc:MGI:1913849]	0.933637	9.06223e-06	3.41283e-05
MSTRG.16632.1	MSTRG.16632	novel	ENSMUSG00000032558	Nphp3	nephronophthisis 3 (adolescent) [Source:MGI Symbol;Acc:MGI:1921275]	0.939353	5.83294e-06	2.99718e-05
MSTRG.16632.1	MSTRG.16632	novel	ENSMUSG00000055866	Per2	period circadian clock 2 [Source:MGI Symbol;Acc:MGI:1195265]	0.910744	3.83451e-05	5.44924e-05
MSTRG.16632.1	MSTRG.16632	novel	ENSMUSG00000019856	Fam184a	family with sequence similarity 184, member A [Source:MGI Symbol;Acc:MGI:1923156]	0.915663	2.91268e-05	4.95957e-05
ENSMUST00000217707	ENSMUSG00000112713	known	ENSMUSG00000040006	Ginm1	glycoprotein integral membrane 1 [Source:MGI Symbol;Acc:MGI:2384905]	0.905966	4.93595e-05	5.96165e-05
chr11:116438708-116439073	ENSMUSG00000050628	known	ENSMUSG00000021585	Cast	calpastatin [Source:MGI Symbol;Acc:MGI:1098236]	0.914363	3.13712e-05	5.08886e-05
MSTRG.3574.4	ENSMUSG00000018378	novel	ENSMUSG00000025437	Usp33	ubiquitin specific peptidase 33 [Source:MGI Symbol;Acc:MGI:2159711]	0.926431	1.49874e-05	3.98612e-05
MSTRG.3574.4	ENSMUSG00000018378	novel	ENSMUSG00000026977	Marchf7	membrane associated ring-CH-type finger 7 [Source:MGI Symbol;Acc:MGI:1931053]	0.92253	1.92754e-05	4.32719e-05
MSTRG.3574.4	ENSMUSG00000018378	novel	ENSMUSG00000067149	Jchain	immunoglobulin joining chain [Source:MGI Symbol;Acc:MGI:96493]	0.941765	4.78144e-06	2.83598e-05
MSTRG.3574.4	ENSMUSG00000018378	novel	ENSMUSG00000020717	Pecam1	platelet/endothelial cell adhesion molecule 1 [Source:MGI Symbol;Acc:MGI:97537]	0.90692	4.69819e-05	5.86817e-05
MSTRG.3574.4	ENSMUSG00000018378	novel	ENSMUSG00000020719	Ddx5	DEAD (Asp-Glu-Ala-Asp) box polypeptide 5 [Source:MGI Symbol;Acc:MGI:105037]	0.925316	1.61263e-05	4.07425e-05
MSTRG.3574.4	ENSMUSG00000018378	novel	ENSMUSG00000035469	Rcbtb1	regulator of chromosome condensation (RCC1) and BTB (POZ) domain containing protein 1 [Source:MGI Symbol;Acc:MGI:1918580]	0.925706	1.5721e-05	4.0387e-05
MSTRG.3574.4	ENSMUSG00000018378	novel	ENSMUSG00000034473	Sec22a	SEC22 homolog A, vesicle trafficking protein [Source:MGI Symbol;Acc:MGI:2447876]	0.90385	5.49676e-05	6.20459e-05
MSTRG.3574.4	ENSMUSG00000018378	novel	ENSMUSG00000030393	Zik1	zinc finger protein interacting with K protein 1 [Source:MGI Symbol;Acc:MGI:108070]	0.910288	3.9303e-05	5.49275e-05
MSTRG.3574.4	ENSMUSG00000018378	novel	ENSMUSG00000048661	Lemd3	LEM domain containing 3 [Source:MGI Symbol;Acc:MGI:3580376]	0.913899	3.2206e-05	5.13306e-05
MSTRG.3574.4	ENSMUSG00000018378	novel	ENSMUSG00000010064	Slc38a3	solute carrier family 38, member 3 [Source:MGI Symbol;Acc:MGI:1923507]	0.900168	6.59072e-05	6.61789e-05
MSTRG.3574.4	ENSMUSG00000018378	novel	ENSMUSG00000030002	Dusp11	dual specificity phosphatase 11 (RNA/RNP complex 1-interacting) [Source:MGI Symbol;Acc:MGI:1919352]	0.906903	4.70253e-05	5.86934e-05
MSTRG.3574.4	ENSMUSG00000018378	novel	ENSMUSG00000029199	Lias	lipoic acid synthetase [Source:MGI Symbol;Acc:MGI:1934604]	0.917245	2.65675e-05	4.80435e-05
MSTRG.3574.4	ENSMUSG00000018378	novel	ENSMUSG00000017677	Wsb1	WD repeat and SOCS box-containing 1 [Source:MGI Symbol;Acc:MGI:1926139]	0.915614	2.921e-05	4.96825e-05
MSTRG.3574.4	ENSMUSG00000018378	novel	ENSMUSG00000028127	Abcd3	ATP-binding cassette, sub-family D (ALD), member 3 [Source:MGI Symbol;Acc:MGI:1349216]	0.904526	5.31239e-05	6.12577e-05
MSTRG.3574.4	ENSMUSG00000018378	novel	ENSMUSG00000022338	Eny2	ENY2 transcription and export complex 2 subunit [Source:MGI Symbol;Acc:MGI:1919286]	0.915932	2.86786e-05	4.93382e-05
MSTRG.3574.4	ENSMUSG00000018378	novel	ENSMUSG00000034163	Zfc3h1	zinc finger, C3H1-type containing [Source:MGI Symbol;Acc:MGI:2446143]	0.92027	2.21701e-05	4.52589e-05
MSTRG.3574.4	ENSMUSG00000018378	novel	ENSMUSG00000022451	Twf1	twinfilin actin binding protein 1 [Source:MGI Symbol;Acc:MGI:1100520]	0.91612	2.83689e-05	4.91855e-05
MSTRG.3574.4	ENSMUSG00000018378	novel	ENSMUSG00000026867	Gapvd1	GTPase activating protein and VPS9 domains 1 [Source:MGI Symbol;Acc:MGI:1913941]	0.914918	3.03968e-05	5.0346e-05
MSTRG.3574.4	ENSMUSG00000018378	novel	ENSMUSG00000030522	Mtmr10	myotubularin related protein 10 [Source:MGI Symbol;Acc:MGI:2142292]	0.94383	4.00578e-06	2.66748e-05
MSTRG.3574.4	ENSMUSG00000018378	novel	ENSMUSG00000019826	Zbtb24	zinc finger and BTB domain containing 24 [Source:MGI Symbol;Acc:MGI:3039618]	0.92526	1.61862e-05	4.07454e-05
MSTRG.3574.4	ENSMUSG00000018378	novel	ENSMUSG00000027603	Ggt7	gamma-glutamyltransferase 7 [Source:MGI Symbol;Acc:MGI:1913385]	0.910784	3.82621e-05	5.44724e-05
MSTRG.3574.4	ENSMUSG00000018378	novel	ENSMUSG00000026584	Scyl3	SCY1-like 3 (S. cerevisiae) [Source:MGI Symbol;Acc:MGI:1921385]	0.929593	1.20968e-05	3.73373e-05
MSTRG.3574.4	ENSMUSG00000018378	novel	ENSMUSG00000033054	Npat	nuclear protein in the AT region [Source:MGI Symbol;Acc:MGI:107605]	0.901377	6.21421e-05	6.47454e-05
MSTRG.3574.4	ENSMUSG00000018378	novel	MSTRG.4803		-	0.914287	3.15074e-05	5.09728e-05
MSTRG.3574.4	ENSMUSG00000018378	novel	ENSMUSG00000021134	Srsf5	serine and arginine-rich splicing factor 5 [Source:MGI Symbol;Acc:MGI:98287]	0.948997	2.49424e-06	2.38401e-05
MSTRG.3574.4	ENSMUSG00000018378	novel	ENSMUSG00000036291	Ap5m1	adaptor-related protein complex 5, mu 1 subunit [Source:MGI Symbol;Acc:MGI:1921635]	0.915321	2.97047e-05	4.99029e-05
MSTRG.3574.4	ENSMUSG00000018378	novel	ENSMUSG00000022708	Zbtb20	zinc finger and BTB domain containing 20 [Source:MGI Symbol;Acc:MGI:1929213]	0.921266	2.0854e-05	4.44331e-05
MSTRG.3574.4	ENSMUSG00000018378	novel	ENSMUSG00000023393	Slc17a9	solute carrier family 17, member 9 [Source:MGI Symbol;Acc:MGI:1919107]	0.920262	2.21798e-05	4.52623e-05
MSTRG.3574.4	ENSMUSG00000018378	novel	ENSMUSG00000114797	Gm49336	predicted gene, 49336 [Source:MGI Symbol;Acc:MGI:6121524]	0.915619	2.92002e-05	4.96763e-05
MSTRG.3574.4	ENSMUSG00000018378	novel	ENSMUSG00000054162	Spock3	sparc/osteonectin, cwcv and kazal-like domains proteoglycan 3 [Source:MGI Symbol;Acc:MGI:1920152]	0.902439	5.8975e-05	6.35783e-05
MSTRG.3574.4	ENSMUSG00000018378	novel	ENSMUSG00000042167	Tent2	terminal nucleotidyltransferase 2 [Source:MGI Symbol;Acc:MGI:2140950]	0.911447	3.69038e-05	5.374e-05
MSTRG.3574.4	ENSMUSG00000018378	novel	ENSMUSG00000034936	Arl4d	ADP-ribosylation factor-like 4D [Source:MGI Symbol;Acc:MGI:1933155]	0.90152	6.17066e-05	6.46081e-05
MSTRG.3574.4	ENSMUSG00000018378	novel	ENSMUSG00000040850	Psme4	proteasome (prosome, macropain) activator subunit 4 [Source:MGI Symbol;Acc:MGI:2143994]	0.91773	2.582e-05	4.76082e-05
MSTRG.3574.4	ENSMUSG00000018378	novel	ENSMUSG00000026885	Ttll11	tubulin tyrosine ligase-like family, member 11 [Source:MGI Symbol;Acc:MGI:1921660]	0.944758	3.69148e-06	2.62055e-05
MSTRG.3574.4	ENSMUSG00000018378	novel	ENSMUSG00000021051	Ppp2r5e	protein phosphatase 2, regulatory subunit B', epsilon [Source:MGI Symbol;Acc:MGI:1349473]	0.935537	7.86251e-06	3.30126e-05
MSTRG.3574.4	ENSMUSG00000018378	novel	ENSMUSG00000021468	Sptlc1	serine palmitoyltransferase, long chain base subunit 1 [Source:MGI Symbol;Acc:MGI:1099431]	0.906767	4.73576e-05	5.88207e-05
MSTRG.3574.4	ENSMUSG00000018378	novel	ENSMUSG00000003746	Man1a	mannosidase 1, alpha [Source:MGI Symbol;Acc:MGI:104677]	0.903352	5.63551e-05	6.25318e-05
MSTRG.3574.4	ENSMUSG00000018378	novel	ENSMUSG00000062627	Mysm1	myb-like, SWIRM and MPN domains 1 [Source:MGI Symbol;Acc:MGI:2444584]	0.905678	5.00957e-05	5.99384e-05
MSTRG.3574.4	ENSMUSG00000018378	novel	ENSMUSG00000041471	Shld2	shieldin complex subunit 2 [Source:MGI Symbol;Acc:MGI:1922948]	0.934626	8.42094e-06	3.3555e-05
MSTRG.3574.4	ENSMUSG00000018378	novel	ENSMUSG00000027479	Mapre1	microtubule-associated protein, RP/EB family, member 1 [Source:MGI Symbol;Acc:MGI:891995]	0.93612	7.52097e-06	3.25733e-05
MSTRG.3574.4	ENSMUSG00000018378	novel	ENSMUSG00000027784	Ppm1l	protein phosphatase 1 (formerly 2C)-like [Source:MGI Symbol;Acc:MGI:2139740]	0.917936	2.55073e-05	4.74073e-05
MSTRG.3574.4	ENSMUSG00000018378	novel	ENSMUSG00000037957	Wdr20	WD repeat domain 20 [Source:MGI Symbol;Acc:MGI:1916891]	0.949351	2.41041e-06	2.37221e-05
MSTRG.3574.4	ENSMUSG00000018378	novel	ENSMUSG00000047153	Khnyn	KH and NYN domain containing [Source:MGI Symbol;Acc:MGI:2451333]	0.941042	5.07912e-06	2.88399e-05
MSTRG.3574.4	ENSMUSG00000018378	novel	ENSMUSG00000032316	Clk3	CDC-like kinase 3 [Source:MGI Symbol;Acc:MGI:1098670]	0.9363	7.41784e-06	3.23617e-05
MSTRG.3574.4	ENSMUSG00000018378	novel	ENSMUSG00000042050	Wdr60	WD repeat domain 60 [Source:MGI Symbol;Acc:MGI:2445085]	0.923416	1.82254e-05	4.25246e-05
MSTRG.3574.4	ENSMUSG00000018378	novel	ENSMUSG00000025766	D3Ertd751e	DNA segment, Chr 3, ERATO Doi 751, expressed [Source:MGI Symbol;Acc:MGI:1289213]	0.911157	3.7492e-05	5.4089e-05
MSTRG.3574.4	ENSMUSG00000018378	novel	ENSMUSG00000028525	Pde4b	phosphodiesterase 4B, cAMP specific [Source:MGI Symbol;Acc:MGI:99557]	0.919085	2.38184e-05	4.62874e-05
MSTRG.3574.4	ENSMUSG00000018378	novel	ENSMUSG00000028521	Slc35d1	solute carrier family 35 (UDP-glucuronic acid/UDP-N-acetylgalactosamine dual transporter), member D1 [Source:MGI Symbol;Acc:MGI:2140361]	0.908052	4.42815e-05	5.73946e-05
MSTRG.3574.4	ENSMUSG00000018378	novel	ENSMUSG00000036902	Neto2	neuropilin (NRP) and tolloid (TLL)-like 2 [Source:MGI Symbol;Acc:MGI:1921763]	0.907406	4.58076e-05	5.817e-05
MSTRG.3574.4	ENSMUSG00000018378	novel	ENSMUSG00000024544	Ldlrad4	low density lipoprotein receptor class A domain containing 4 [Source:MGI Symbol;Acc:MGI:1277150]	0.906636	4.76801e-05	5.89665e-05
MSTRG.3574.4	ENSMUSG00000018378	novel	ENSMUSG00000038437	Mllt6	myeloid/lymphoid or mixed-lineage leukemia; translocated to, 6 [Source:MGI Symbol;Acc:MGI:1935145]	0.92296	1.87605e-05	4.29131e-05
MSTRG.3574.4	ENSMUSG00000018378	novel	ENSMUSG00000042208	0610010F05Rik	RIKEN cDNA 0610010F05 gene [Source:MGI Symbol;Acc:MGI:1918925]	0.900525	6.47786e-05	6.57671e-05
MSTRG.3574.4	ENSMUSG00000018378	novel	ENSMUSG00000025777	Gdap1	ganglioside-induced differentiation-associated-protein 1 [Source:MGI Symbol;Acc:MGI:1338002]	0.911772	3.62513e-05	5.34003e-05
MSTRG.3574.4	ENSMUSG00000018378	novel	ENSMUSG00000016559	H3f3b	H3.3 histone B [Source:MGI Symbol;Acc:MGI:1101768]	0.914555	3.10326e-05	5.07401e-05
MSTRG.3574.4	ENSMUSG00000018378	novel	ENSMUSG00000030846	Tial1	Tia1 cytotoxic granule-associated RNA binding protein-like 1 [Source:MGI Symbol;Acc:MGI:107913]	0.923991	1.75685e-05	4.19345e-05
MSTRG.3574.4	ENSMUSG00000018378	novel	ENSMUSG00000021986	Amer2	APC membrane recruitment 2 [Source:MGI Symbol;Acc:MGI:1919375]	0.90018	6.58699e-05	6.61751e-05
MSTRG.3574.4	ENSMUSG00000018378	novel	ENSMUSG00000117534	Gm20161	predicted gene, 20161 [Source:MGI Symbol;Acc:MGI:5012346]	0.923441	1.81966e-05	4.25246e-05
MSTRG.3574.4	ENSMUSG00000018378	novel	ENSMUSG00000052949	Rnf157	ring finger protein 157 [Source:MGI Symbol;Acc:MGI:2442484]	0.962366	5.58135e-07	1.61011e-05
MSTRG.3574.4	ENSMUSG00000018378	novel	ENSMUSG00000059142	Zfp945	zinc finger protein 945 [Source:MGI Symbol;Acc:MGI:2445132]	0.91803	2.53661e-05	4.73606e-05
MSTRG.3574.4	ENSMUSG00000018378	novel	ENSMUSG00000036062	Phf24	PHD finger protein 24 [Source:MGI Symbol;Acc:MGI:2140712]	0.93281	9.62758e-06	3.47912e-05
MSTRG.3574.4	ENSMUSG00000018378	novel	ENSMUSG00000024695	Zfp91	zinc finger protein 91 [Source:MGI Symbol;Acc:MGI:104854]	0.932026	1.01887e-05	3.54577e-05
MSTRG.3574.4	ENSMUSG00000018378	novel	ENSMUSG00000034320	Slc26a2	solute carrier family 26 (sulfate transporter), member 2 [Source:MGI Symbol;Acc:MGI:892977]	0.908601	4.30163e-05	5.68383e-05
MSTRG.3574.4	ENSMUSG00000018378	novel	ENSMUSG00000042851	Zc3h6	zinc finger CCCH type containing 6 [Source:MGI Symbol;Acc:MGI:1926001]	0.93734	6.84404e-06	3.15596e-05
MSTRG.3574.4	ENSMUSG00000018378	novel	MSTRG.13045		-	0.976036	5.97932e-08	7.74605e-06
MSTRG.3574.4	ENSMUSG00000018378	novel	ENSMUSG00000049804	Armcx4	armadillo repeat containing, X-linked 4 [Source:MGI Symbol;Acc:MGI:2147887]	0.902236	5.95699e-05	6.38868e-05
MSTRG.3574.4	ENSMUSG00000018378	novel	ENSMUSG00000078931	Pdf	peptide deformylase (mitochondrial) [Source:MGI Symbol;Acc:MGI:1915273]	-0.920883	2.13533e-05	4.46902e-05
MSTRG.3574.4	ENSMUSG00000018378	novel	ENSMUSG00000025630	Hprt	hypoxanthine guanine phosphoribosyl transferase [Source:MGI Symbol;Acc:MGI:96217]	0.916862	2.71714e-05	4.84542e-05
MSTRG.3574.4	ENSMUSG00000018378	novel	ENSMUSG00000034055	Phka1	phosphorylase kinase alpha 1 [Source:MGI Symbol;Acc:MGI:97576]	0.916214	2.82152e-05	4.91342e-05
MSTRG.3574.4	ENSMUSG00000018378	novel	ENSMUSG00000028042	Zbtb7b	zinc finger and BTB domain containing 7B [Source:MGI Symbol;Acc:MGI:102755]	0.901052	6.3137e-05	6.51496e-05
MSTRG.3574.4	ENSMUSG00000018378	novel	ENSMUSG00000020677	Ddx52	DEAD (Asp-Glu-Ala-Asp) box polypeptide 52 [Source:MGI Symbol;Acc:MGI:1925644]	0.91997	2.25776e-05	4.55606e-05
MSTRG.3574.4	ENSMUSG00000018378	novel	ENSMUSG00000055053	Nfic	nuclear factor I/C [Source:MGI Symbol;Acc:MGI:109591]	0.913461	3.30085e-05	5.17485e-05
MSTRG.3574.4	ENSMUSG00000018378	novel	ENSMUSG00000042992	Borcs5	BLOC-1 related complex subunit 5 [Source:MGI Symbol;Acc:MGI:1915024]	0.904974	5.19288e-05	6.0748e-05
MSTRG.3574.4	ENSMUSG00000018378	novel	ENSMUSG00000042997	Nhlrc3	NHL repeat containing 3 [Source:MGI Symbol;Acc:MGI:2444520]	0.902956	5.74798e-05	6.30531e-05
MSTRG.3574.4	ENSMUSG00000018378	novel	ENSMUSG00000028222	Calb1	calbindin 1 [Source:MGI Symbol;Acc:MGI:88248]	0.910746	3.83414e-05	5.44924e-05
MSTRG.3574.4	ENSMUSG00000018378	novel	ENSMUSG00000045193	Cirbp	cold inducible RNA binding protein [Source:MGI Symbol;Acc:MGI:893588]	0.949484	2.37933e-06	2.36538e-05
MSTRG.3574.4	ENSMUSG00000018378	novel	ENSMUSG00000019775	Rgs17	regulator of G-protein signaling 17 [Source:MGI Symbol;Acc:MGI:1927469]	0.925901	1.55208e-05	4.02068e-05
MSTRG.3574.4	ENSMUSG00000018378	novel	ENSMUSG00000072969	Armcx5	armadillo repeat containing, X-linked 5 [Source:MGI Symbol;Acc:MGI:2148026]	0.971991	1.2952e-07	1.014e-05
MSTRG.3574.4	ENSMUSG00000018378	novel	ENSMUSG00000072964	Bhlhb9	basic helix-loop-helix domain containing, class B9 [Source:MGI Symbol;Acc:MGI:1917487]	0.926554	1.48655e-05	3.97916e-05
MSTRG.3574.4	ENSMUSG00000018378	novel	ENSMUSG00000042063	Zfp386	zinc finger protein 386 (Kruppel-like) [Source:MGI Symbol;Acc:MGI:1930708]	0.904707	5.26389e-05	6.10668e-05
MSTRG.3574.4	ENSMUSG00000018378	novel	ENSMUSG00000037826	Ppm1k	protein phosphatase 1K (PP2C domain containing) [Source:MGI Symbol;Acc:MGI:2442111]	0.908562	4.31042e-05	5.68911e-05
MSTRG.3574.4	ENSMUSG00000018378	novel	ENSMUSG00000031878	Nae1	NEDD8 activating enzyme E1 subunit 1 [Source:MGI Symbol;Acc:MGI:2384561]	0.912266	3.52782e-05	5.29062e-05
MSTRG.3574.4	ENSMUSG00000018378	novel	ENSMUSG00000070420	Zscan25	zinc finger and SCAN domain containing 25 [Source:MGI Symbol;Acc:MGI:3647079]	0.904084	5.43223e-05	6.18139e-05
MSTRG.3574.4	ENSMUSG00000018378	novel	ENSMUSG00000028518	Prkaa2	protein kinase, AMP-activated, alpha 2 catalytic subunit [Source:MGI Symbol;Acc:MGI:1336173]	0.934449	8.53287e-06	3.36628e-05
MSTRG.3574.4	ENSMUSG00000018378	novel	ENSMUSG00000055540	Epha6	Eph receptor A6 [Source:MGI Symbol;Acc:MGI:108034]	0.918005	2.5403e-05	4.73654e-05
MSTRG.3574.4	ENSMUSG00000018378	novel	MSTRG.13334		-	0.939729	5.65797e-06	2.96805e-05
MSTRG.3574.4	ENSMUSG00000018378	novel	ENSMUSG00000039428	Tmem135	transmembrane protein 135 [Source:MGI Symbol;Acc:MGI:1920009]	0.904028	5.44758e-05	6.18729e-05
MSTRG.3574.4	ENSMUSG00000018378	novel	ENSMUSG00000021007	Spata7	spermatogenesis associated 7 [Source:MGI Symbol;Acc:MGI:2144877]	0.921843	2.01217e-05	4.39372e-05
chr8:94674134-94674420	ENSMUSG00000031776	known	ENSMUSG00000024647	Cbln2	cerebellin 2 precursor protein [Source:MGI Symbol;Acc:MGI:88282]	0.901923	6.04977e-05	6.42037e-05
chr8:94674134-94674420	ENSMUSG00000031776	known	ENSMUSG00000026787	Gad2	glutamic acid decarboxylase 2 [Source:MGI Symbol;Acc:MGI:95634]	0.904475	5.32616e-05	6.13256e-05
chr8:94674134-94674420	ENSMUSG00000031776	known	ENSMUSG00000025551	Fgf14	fibroblast growth factor 14 [Source:MGI Symbol;Acc:MGI:109189]	0.904097	5.42874e-05	6.18044e-05
chr17:28300784-28301472	ENSMUSG00000002250	known	ENSMUSG00000050592	Fam78a	family with sequence similarity 78, member A [Source:MGI Symbol;Acc:MGI:2443569]	0.916915	2.70863e-05	4.8395e-05
chr17:28300784-28301472	ENSMUSG00000002250	known	ENSMUSG00000045411	2410002F23Rik	RIKEN cDNA 2410002F23 gene [Source:MGI Symbol;Acc:MGI:1914226]	0.900124	6.60482e-05	6.62574e-05
chr17:28300784-28301472	ENSMUSG00000002250	known	ENSMUSG00000054237	Fra10ac1	FRA10AC1 homolog (human) [Source:MGI Symbol;Acc:MGI:1917817]	0.926392	1.5026e-05	3.99089e-05
chr17:28300784-28301472	ENSMUSG00000002250	known	ENSMUSG00000022064	Pibf1	progesterone immunomodulatory binding factor 1 [Source:MGI Symbol;Acc:MGI:1261910]	0.912858	3.41393e-05	5.22826e-05
chr17:28300784-28301472	ENSMUSG00000002250	known	ENSMUSG00000028729	Ebna1bp2	EBNA1 binding protein 2 [Source:MGI Symbol;Acc:MGI:1916322]	0.944243	3.86344e-06	2.65584e-05
chr17:28300784-28301472	ENSMUSG00000002250	known	ENSMUSG00000026240	Cops7b	COP9 signalosome subunit 7B [Source:MGI Symbol;Acc:MGI:1349388]	0.905635	5.02055e-05	5.99775e-05
chr17:28300784-28301472	ENSMUSG00000002250	known	MSTRG.4376		-	0.903185	5.68287e-05	6.27397e-05
chr17:28300784-28301472	ENSMUSG00000002250	known	ENSMUSG00000020863	Luc7l3	LUC7-like 3 (S. cerevisiae) [Source:MGI Symbol;Acc:MGI:1914934]	0.910119	3.96633e-05	5.50904e-05
chr17:28300784-28301472	ENSMUSG00000002250	known	ENSMUSG00000041298	Katnal1	katanin p60 subunit A-like 1 [Source:MGI Symbol;Acc:MGI:2387638]	0.910743	3.83468e-05	5.44924e-05
ENSMUST00000139065	ENSMUSG00000087278	known	ENSMUSG00000024921	Smarca2	SWI/SNF related, matrix associated, actin dependent regulator of chromatin, subfamily a, member 2 [Source:MGI Symbol;Acc:MGI:99603]	0.951596	1.92883e-06	2.24307e-05
ENSMUST00000139065	ENSMUSG00000087278	known	ENSMUSG00000051527	Usp29	ubiquitin specific peptidase 29 [Source:MGI Symbol;Acc:MGI:1888998]	0.92989	1.18501e-05	3.70187e-05
ENSMUST00000139065	ENSMUSG00000087278	known	ENSMUSG00000048756	Foxo3	forkhead box O3 [Source:MGI Symbol;Acc:MGI:1890081]	0.914006	3.20118e-05	5.12674e-05
ENSMUST00000139065	ENSMUSG00000087278	known	ENSMUSG00000073678	Pgap1	post-GPI attachment to proteins 1 [Source:MGI Symbol;Acc:MGI:2443342]	0.913992	3.20367e-05	5.12753e-05
ENSMUST00000139065	ENSMUSG00000087278	known	ENSMUSG00000022253	Nadk2	NAD kinase 2, mitochondrial [Source:MGI Symbol;Acc:MGI:1915896]	0.957931	9.66863e-07	1.83915e-05
ENSMUST00000139065	ENSMUSG00000087278	known	ENSMUSG00000035851	Ythdc1	YTH domain containing 1 [Source:MGI Symbol;Acc:MGI:2443713]	0.931436	1.06277e-05	3.58445e-05
ENSMUST00000139065	ENSMUSG00000087278	known	ENSMUSG00000002222	Rmnd5a	required for meiotic nuclear division 5 homolog A [Source:MGI Symbol;Acc:MGI:1915727]	0.956588	1.12879e-06	1.92236e-05
ENSMUST00000139065	ENSMUSG00000087278	known	ENSMUSG00000039756	Dnttip2	deoxynucleotidyltransferase, terminal, interacting protein 2 [Source:MGI Symbol;Acc:MGI:1923173]	0.908402	4.34706e-05	5.70602e-05
ENSMUST00000139065	ENSMUSG00000087278	known	ENSMUSG00000025931	Paqr8	progestin and adipoQ receptor family member VIII [Source:MGI Symbol;Acc:MGI:1921479]	0.917299	2.64841e-05	4.7985e-05
ENSMUST00000139065	ENSMUSG00000087278	known	ENSMUSG00000031393	Mecp2	methyl CpG binding protein 2 [Source:MGI Symbol;Acc:MGI:99918]	0.900172	6.58933e-05	6.61754e-05
ENSMUST00000139065	ENSMUSG00000087278	known	ENSMUSG00000021737	Psmd6	proteasome (prosome, macropain) 26S subunit, non-ATPase, 6 [Source:MGI Symbol;Acc:MGI:1913663]	0.901731	6.10729e-05	6.44173e-05
ENSMUST00000139065	ENSMUSG00000087278	known	ENSMUSG00000112964	E430024I08Rik	RIKEN cDNA E430024I08 gene [Source:MGI Symbol;Acc:MGI:3649010]	0.900656	6.43655e-05	6.562e-05
ENSMUST00000139065	ENSMUSG00000087278	known	ENSMUSG00000024383	Map3k2	mitogen-activated protein kinase kinase kinase 2 [Source:MGI Symbol;Acc:MGI:1346873]	0.927381	1.40665e-05	3.90461e-05
ENSMUST00000139065	ENSMUSG00000087278	known	ENSMUSG00000046049	Rp1l1	retinitis pigmentosa 1 homolog like 1 [Source:MGI Symbol;Acc:MGI:2384303]	0.933895	8.89122e-06	3.401e-05
ENSMUST00000139065	ENSMUSG00000087278	known	ENSMUSG00000049300	Prmt6	protein arginine N-methyltransferase 6 [Source:MGI Symbol;Acc:MGI:2139971]	0.915426	2.95258e-05	4.98255e-05
ENSMUST00000139065	ENSMUSG00000087278	known	ENSMUSG00000020290	Xpo1	exportin 1 [Source:MGI Symbol;Acc:MGI:2144013]	0.911743	3.63102e-05	5.34273e-05
ENSMUST00000139065	ENSMUSG00000087278	known	ENSMUSG00000027206	Cops2	COP9 signalosome subunit 2 [Source:MGI Symbol;Acc:MGI:1330276]	0.900389	6.52064e-05	6.5953e-05
ENSMUST00000139065	ENSMUSG00000087278	known	ENSMUSG00000036395	Glb1l2	galactosidase, beta 1-like 2 [Source:MGI Symbol;Acc:MGI:2388283]	0.907418	4.57797e-05	5.81438e-05
ENSMUST00000139065	ENSMUSG00000087278	known	ENSMUSG00000036158	Prickle1	prickle planar cell polarity protein 1 [Source:MGI Symbol;Acc:MGI:1916034]	0.969127	2.09725e-07	1.17094e-05
ENSMUST00000139065	ENSMUSG00000087278	known	ENSMUSG00000026500	Cox20	cytochrome c oxidase assembly protein 20 [Source:MGI Symbol;Acc:MGI:1913609]	0.910119	3.9663e-05	5.50904e-05
ENSMUST00000139065	ENSMUSG00000087278	known	ENSMUSG00000027599	Armc1	armadillo repeat containing 1 [Source:MGI Symbol;Acc:MGI:1921502]	0.902225	5.96027e-05	6.39014e-05
ENSMUST00000139065	ENSMUSG00000087278	known	ENSMUSG00000027598	Itch	itchy, E3 ubiquitin protein ligase [Source:MGI Symbol;Acc:MGI:1202301]	0.910535	3.87825e-05	5.47076e-05
ENSMUST00000139065	ENSMUSG00000087278	known	ENSMUSG00000021690	Jmy	junction-mediating and regulatory protein [Source:MGI Symbol;Acc:MGI:1913096]	0.900894	6.36261e-05	6.53385e-05
ENSMUST00000139065	ENSMUSG00000087278	known	ENSMUSG00000004364	Cul3	cullin 3 [Source:MGI Symbol;Acc:MGI:1347360]	0.924371	1.71458e-05	4.15291e-05
ENSMUST00000139065	ENSMUSG00000087278	known	ENSMUSG00000024924	Vldlr	very low density lipoprotein receptor [Source:MGI Symbol;Acc:MGI:98935]	0.919309	2.35e-05	4.60891e-05
ENSMUST00000139065	ENSMUSG00000087278	known	ENSMUSG00000091512	Lamtor3	late endosomal/lysosomal adaptor, MAPK and MTOR activator 3 [Source:MGI Symbol;Acc:MGI:1929467]	0.909014	4.20816e-05	5.63478e-05
ENSMUST00000139065	ENSMUSG00000087278	known	ENSMUSG00000041057	Wdr43	WD repeat domain 43 [Source:MGI Symbol;Acc:MGI:1919765]	0.913866	3.22656e-05	5.13708e-05
ENSMUST00000139065	ENSMUSG00000087278	known	ENSMUSG00000007476	Lrrc8a	leucine rich repeat containing 8A VRAC subunit A [Source:MGI Symbol;Acc:MGI:2652847]	0.900436	6.50566e-05	6.58899e-05
ENSMUST00000139065	ENSMUSG00000087278	known	ENSMUSG00000033909	Usp36	ubiquitin specific peptidase 36 [Source:MGI Symbol;Acc:MGI:1919594]	0.908034	4.43232e-05	5.74043e-05
ENSMUST00000139065	ENSMUSG00000087278	known	ENSMUSG00000033014	Trim33	tripartite motif-containing 33 [Source:MGI Symbol;Acc:MGI:2137357]	0.923804	1.77804e-05	4.21458e-05
ENSMUST00000139065	ENSMUSG00000087278	known	ENSMUSG00000005698	Ctcf	CCCTC-binding factor [Source:MGI Symbol;Acc:MGI:109447]	0.912413	3.49931e-05	5.27676e-05
ENSMUST00000139065	ENSMUSG00000087278	known	ENSMUSG00000030275	Etnk1	ethanolamine kinase 1 [Source:MGI Symbol;Acc:MGI:1922570]	0.907679	4.51572e-05	5.78665e-05
ENSMUST00000139065	ENSMUSG00000087278	known	ENSMUSG00000036990	Otud4	OTU domain containing 4 [Source:MGI Symbol;Acc:MGI:1098801]	0.910984	3.78488e-05	5.42578e-05
ENSMUST00000139065	ENSMUSG00000087278	known	ENSMUSG00000090093	Gm14399	predicted gene 14399 [Source:MGI Symbol;Acc:MGI:3650082]	0.902689	5.825e-05	6.33203e-05
ENSMUST00000139065	ENSMUSG00000087278	known	ENSMUSG00000041921	Metap1d	methionyl aminopeptidase type 1D (mitochondrial) [Source:MGI Symbol;Acc:MGI:1913809]	0.925504	1.59295e-05	4.0541e-05
ENSMUST00000139065	ENSMUSG00000087278	known	ENSMUSG00000087141	Plcxd2	phosphatidylinositol-specific phospholipase C, X domain containing 2 [Source:MGI Symbol;Acc:MGI:3647874]	0.926505	1.49137e-05	3.98155e-05
ENSMUST00000139065	ENSMUSG00000087278	known	ENSMUSG00000018199	Ro60	Ro60, Y RNA binding protein [Source:MGI Symbol;Acc:MGI:106652]	0.926225	1.51924e-05	4.00281e-05
ENSMUST00000139065	ENSMUSG00000087278	known	ENSMUSG00000039929	Urb1	URB1 ribosome biogenesis 1 homolog (S. cerevisiae) [Source:MGI Symbol;Acc:MGI:2146468]	0.915428	2.95235e-05	4.98255e-05
ENSMUST00000139065	ENSMUSG00000087278	known	ENSMUSG00000003226	Ranbp2	RAN binding protein 2 [Source:MGI Symbol;Acc:MGI:894323]	0.920559	2.17812e-05	4.49924e-05
ENSMUST00000139065	ENSMUSG00000087278	known	ENSMUSG00000032905	Atg12	autophagy related 12 [Source:MGI Symbol;Acc:MGI:1914776]	0.920844	2.14043e-05	4.47206e-05
ENSMUST00000139065	ENSMUSG00000087278	known	ENSMUSG00000004980	Hnrnpa2b1	heterogeneous nuclear ribonucleoprotein A2/B1 [Source:MGI Symbol;Acc:MGI:104819]	0.904094	5.42943e-05	6.18093e-05
ENSMUST00000139065	ENSMUSG00000087278	known	ENSMUSG00000058355	Abce1	ATP-binding cassette, sub-family E (OABP), member 1 [Source:MGI Symbol;Acc:MGI:1195458]	0.915531	2.93493e-05	4.97514e-05
ENSMUST00000139065	ENSMUSG00000087278	known	ENSMUSG00000039375	Wdr17	WD repeat domain 17 [Source:MGI Symbol;Acc:MGI:1924662]	0.914086	3.1867e-05	5.12072e-05
ENSMUST00000139065	ENSMUSG00000087278	known	ENSMUSG00000022533	Atp13a3	ATPase type 13A3 [Source:MGI Symbol;Acc:MGI:2685387]	0.905552	5.04193e-05	6.00626e-05
ENSMUST00000139065	ENSMUSG00000087278	known	ENSMUSG00000026455	Klhl12	kelch-like 12 [Source:MGI Symbol;Acc:MGI:2385619]	0.903271	5.65859e-05	6.26237e-05
ENSMUST00000139065	ENSMUSG00000087278	known	MSTRG.8383		-	0.904162	5.4111e-05	6.1771e-05
ENSMUST00000139065	ENSMUSG00000087278	known	ENSMUSG00000061273	Mmgt1	membrane magnesium transporter 1 [Source:MGI Symbol;Acc:MGI:2384305]	0.908828	4.25015e-05	5.6556e-05
ENSMUST00000139065	ENSMUSG00000087278	known	ENSMUSG00000037652	Phc3	polyhomeotic 3 [Source:MGI Symbol;Acc:MGI:2181434]	0.904855	5.22433e-05	6.08563e-05
ENSMUST00000139065	ENSMUSG00000087278	known	ENSMUSG00000071172	Srsf3	serine and arginine-rich splicing factor 3 [Source:MGI Symbol;Acc:MGI:98285]	0.900508	6.48322e-05	6.57866e-05
ENSMUST00000139065	ENSMUSG00000087278	known	ENSMUSG00000022722	Arl6	ADP-ribosylation factor-like 6 [Source:MGI Symbol;Acc:MGI:1927136]	0.950369	2.18154e-06	2.33121e-05
ENSMUST00000139065	ENSMUSG00000087278	known	ENSMUSG00000026491	Ahctf1	AT hook containing transcription factor 1 [Source:MGI Symbol;Acc:MGI:1915033]	0.913672	3.26189e-05	5.15596e-05
ENSMUST00000139065	ENSMUSG00000087278	known	ENSMUSG00000005871	Apc	APC, WNT signaling pathway regulator [Source:MGI Symbol;Acc:MGI:88039]	0.91201	3.57806e-05	5.31659e-05
ENSMUST00000139065	ENSMUSG00000087278	known	ENSMUSG00000046985	Tapt1	transmembrane anterior posterior transformation 1 [Source:MGI Symbol;Acc:MGI:2683537]	0.927452	1.39996e-05	3.90111e-05
ENSMUST00000139065	ENSMUSG00000087278	known	ENSMUSG00000001027	Scn4a	sodium channel, voltage-gated, type IV, alpha [Source:MGI Symbol;Acc:MGI:98250]	0.91534	2.96734e-05	4.9885e-05
ENSMUST00000139065	ENSMUSG00000087278	known	ENSMUSG00000041846	Ppp4r3a	protein phosphatase 4 regulatory subunit 3A [Source:MGI Symbol;Acc:MGI:1915984]	0.948577	2.5969e-06	2.41558e-05
ENSMUST00000139065	ENSMUSG00000087278	known	ENSMUSG00000027253	Lrp4	low density lipoprotein receptor-related protein 4 [Source:MGI Symbol;Acc:MGI:2442252]	0.9007	6.42291e-05	6.555e-05
ENSMUST00000139065	ENSMUSG00000087278	known	ENSMUSG00000039470	Zdhhc2	zinc finger, DHHC domain containing 2 [Source:MGI Symbol;Acc:MGI:1923452]	0.917511	2.61563e-05	4.77987e-05
ENSMUST00000139065	ENSMUSG00000087278	known	ENSMUSG00000025235	Bbs4	Bardet-Biedl syndrome 4 (human) [Source:MGI Symbol;Acc:MGI:2143311]	0.909739	4.0484e-05	5.54775e-05
ENSMUST00000139065	ENSMUSG00000087278	known	ENSMUSG00000027782	Kpna4	karyopherin (importin) alpha 4 [Source:MGI Symbol;Acc:MGI:1100848]	0.908908	4.23202e-05	5.65038e-05
ENSMUST00000139065	ENSMUSG00000087278	known	ENSMUSG00000009090	Ap1b1	adaptor protein complex AP-1, beta 1 subunit [Source:MGI Symbol;Acc:MGI:1096368]	0.919704	2.2945e-05	4.58379e-05
ENSMUST00000139065	ENSMUSG00000087278	known	ENSMUSG00000024991	Eif3a	eukaryotic translation initiation factor 3, subunit A [Source:MGI Symbol;Acc:MGI:95301]	0.929942	1.18074e-05	3.69595e-05
ENSMUST00000139065	ENSMUSG00000087278	known	ENSMUSG00000005225	Plekha8	pleckstrin homology domain containing, family A (phosphoinositide binding specific) member 8 [Source:MGI Symbol;Acc:MGI:2681164]	0.913137	3.36114e-05	5.19993e-05
ENSMUST00000139065	ENSMUSG00000087278	known	ENSMUSG00000027375	Mal	myelin and lymphocyte protein, T cell differentiation protein [Source:MGI Symbol;Acc:MGI:892970]	0.9003	6.54887e-05	6.60253e-05
ENSMUST00000139065	ENSMUSG00000087278	known	ENSMUSG00000058006	Mdn1	midasin AAA ATPase 1 [Source:MGI Symbol;Acc:MGI:1926159]	0.904611	5.28946e-05	6.11976e-05
ENSMUST00000139065	ENSMUSG00000087278	known	ENSMUSG00000020994	Pnn	pinin [Source:MGI Symbol;Acc:MGI:1100514]	0.929857	1.18774e-05	3.70582e-05
ENSMUST00000139065	ENSMUSG00000087278	known	ENSMUSG00000024501	Dpysl3	dihydropyrimidinase-like 3 [Source:MGI Symbol;Acc:MGI:1349762]	0.903675	5.54505e-05	6.22309e-05
ENSMUST00000139065	ENSMUSG00000087278	known	ENSMUSG00000020687	Cdc27	cell division cycle 27 [Source:MGI Symbol;Acc:MGI:102685]	0.900981	6.33564e-05	6.52505e-05
ENSMUST00000139065	ENSMUSG00000087278	known	ENSMUSG00000033319	Fem1c	fem 1 homolog c [Source:MGI Symbol;Acc:MGI:2444737]	0.904972	5.19341e-05	6.0748e-05
ENSMUST00000139065	ENSMUSG00000087278	known	ENSMUSG00000044067	Gpr22	G protein-coupled receptor 22 [Source:MGI Symbol;Acc:MGI:1920260]	0.904608	5.29043e-05	6.11976e-05
ENSMUST00000139065	ENSMUSG00000087278	known	ENSMUSG00000034297	Med13	mediator complex subunit 13 [Source:MGI Symbol;Acc:MGI:3029632]	0.918925	2.40476e-05	4.64739e-05
ENSMUST00000139065	ENSMUSG00000087278	known	ENSMUSG00000042608	Stk40	serine/threonine kinase 40 [Source:MGI Symbol;Acc:MGI:1921428]	0.91364	3.26773e-05	5.1585e-05
ENSMUST00000139065	ENSMUSG00000087278	known	ENSMUSG00000033871	Ppargc1b	peroxisome proliferative activated receptor, gamma, coactivator 1 beta [Source:MGI Symbol;Acc:MGI:2444934]	0.914209	3.16465e-05	5.10677e-05
ENSMUST00000139065	ENSMUSG00000087278	known	ENSMUSG00000006941	Eif1b	eukaryotic translation initiation factor 1B [Source:MGI Symbol;Acc:MGI:1916219]	0.907136	4.64575e-05	5.8441e-05
ENSMUST00000139065	ENSMUSG00000087278	known	ENSMUSG00000036779	Tent4b	terminal nucleotidyltransferase 4B [Source:MGI Symbol;Acc:MGI:1917820]	0.922819	1.89278e-05	4.30069e-05
ENSMUST00000139065	ENSMUSG00000087278	known	ENSMUSG00000038646	Ramac	RNA guanine-7 methyltransferase activating subunit [Source:MGI Symbol;Acc:MGI:1914398]	0.911084	3.76421e-05	5.41707e-05
ENSMUST00000139065	ENSMUSG00000087278	known	ENSMUSG00000002428	Hltf	helicase-like transcription factor [Source:MGI Symbol;Acc:MGI:1196437]	0.959501	8.0152e-07	1.7684e-05
ENSMUST00000139065	ENSMUSG00000087278	known	ENSMUSG00000017561	Crlf3	cytokine receptor-like factor 3 [Source:MGI Symbol;Acc:MGI:1860086]	0.908339	4.36167e-05	5.70926e-05
ENSMUST00000139065	ENSMUSG00000087278	known	ENSMUSG00000002455	Prpf6	pre-mRNA splicing factor 6 [Source:MGI Symbol;Acc:MGI:1922946]	0.922684	1.90901e-05	4.31249e-05
ENSMUST00000139065	ENSMUSG00000087278	known	ENSMUSG00000002459	Rgs20	regulator of G-protein signaling 20 [Source:MGI Symbol;Acc:MGI:1929866]	0.926821	1.46038e-05	3.94979e-05
ENSMUST00000139065	ENSMUSG00000087278	known	ENSMUSG00000024978	Gpam	glycerol-3-phosphate acyltransferase, mitochondrial [Source:MGI Symbol;Acc:MGI:109162]	0.949245	2.43521e-06	2.37657e-05
ENSMUST00000139065	ENSMUSG00000087278	known	ENSMUSG00000020890	Gucy2e	guanylate cyclase 2e [Source:MGI Symbol;Acc:MGI:105123]	0.945105	3.57884e-06	2.59515e-05
ENSMUST00000139065	ENSMUSG00000087278	known	ENSMUSG00000011958	Bnip2	BCL2/adenovirus E1B interacting protein 2 [Source:MGI Symbol;Acc:MGI:109327]	0.96319	5.00318e-07	1.56299e-05
ENSMUST00000139065	ENSMUSG00000087278	known	ENSMUSG00000022280	Rnf19a	ring finger protein 19A [Source:MGI Symbol;Acc:MGI:1353623]	0.933941	8.86076e-06	3.40073e-05
ENSMUST00000139065	ENSMUSG00000087278	known	ENSMUSG00000031557	Plekha2	pleckstrin homology domain-containing, family A (phosphoinositide binding specific) member 2 [Source:MGI Symbol;Acc:MGI:1928144]	0.908351	4.35886e-05	5.70926e-05
ENSMUST00000139065	ENSMUSG00000087278	known	ENSMUSG00000037386	Rims2	regulating synaptic membrane exocytosis 2 [Source:MGI Symbol;Acc:MGI:2152972]	0.915437	2.95072e-05	4.98255e-05
ENSMUST00000139065	ENSMUSG00000087278	known	ENSMUSG00000031732	Phlpp2	PH domain and leucine rich repeat protein phosphatase 2 [Source:MGI Symbol;Acc:MGI:2444928]	0.927282	1.41608e-05	3.91282e-05
ENSMUST00000139065	ENSMUSG00000087278	known	ENSMUSG00000042225	Ammecr1	Alport syndrome, mental retardation, midface hypoplasia and elliptocytosis chromosomal region gene 1 [Source:MGI Symbol;Acc:MGI:1860206]	0.90171	6.11341e-05	6.4448e-05
ENSMUST00000139065	ENSMUSG00000087278	known	ENSMUSG00000018076	Med13l	mediator complex subunit 13-like [Source:MGI Symbol;Acc:MGI:2670178]	0.957178	1.05522e-06	1.89156e-05
ENSMUST00000139065	ENSMUSG00000087278	known	ENSMUSG00000024580	Grpel2	GrpE-like 2, mitochondrial [Source:MGI Symbol;Acc:MGI:1334416]	0.934663	8.39754e-06	3.3551e-05
ENSMUST00000139065	ENSMUSG00000087278	known	ENSMUSG00000027589	Pcmtd2	protein-L-isoaspartate (D-aspartate) O-methyltransferase domain containing 2 [Source:MGI Symbol;Acc:MGI:1923927]	0.911501	3.67942e-05	5.36718e-05
ENSMUST00000139065	ENSMUSG00000087278	known	ENSMUSG00000073557	Ppp1r12b	protein phosphatase 1, regulatory subunit 12B [Source:MGI Symbol;Acc:MGI:1916417]	0.917695	2.58737e-05	4.76358e-05
ENSMUST00000139065	ENSMUSG00000087278	known	ENSMUSG00000108841	Frmpd2	FERM and PDZ domain containing 2 [Source:MGI Symbol;Acc:MGI:2685472]	0.933111	9.41862e-06	3.46144e-05
ENSMUST00000139065	ENSMUSG00000087278	known	ENSMUSG00000029840	Mtpn	myotrophin [Source:MGI Symbol;Acc:MGI:99445]	0.90648	4.80671e-05	5.91337e-05
ENSMUST00000139065	ENSMUSG00000087278	known	ENSMUSG00000041229	Phf8	PHD finger protein 8 [Source:MGI Symbol;Acc:MGI:2444341]	0.918708	2.43621e-05	4.67184e-05
ENSMUST00000139065	ENSMUSG00000087278	known	ENSMUSG00000022961	Son	Son DNA binding protein [Source:MGI Symbol;Acc:MGI:98353]	0.913601	3.27497e-05	5.16249e-05
ENSMUST00000139065	ENSMUSG00000087278	known	ENSMUSG00000000600	Krit1	KRIT1, ankyrin repeat containing [Source:MGI Symbol;Acc:MGI:1930618]	0.913389	3.31421e-05	5.18176e-05
ENSMUST00000139065	ENSMUSG00000087278	known	ENSMUSG00000020038	Cry1	cryptochrome 1 (photolyase-like) [Source:MGI Symbol;Acc:MGI:1270841]	0.904481	5.32435e-05	6.13193e-05
ENSMUST00000139065	ENSMUSG00000087278	known	ENSMUSG00000036698	Ago2	argonaute RISC catalytic subunit 2 [Source:MGI Symbol;Acc:MGI:2446632]	0.910362	3.91474e-05	5.48772e-05
ENSMUST00000139065	ENSMUSG00000087278	known	ENSMUSG00000006599	Gtf2h1	general transcription factor II H, polypeptide 1 [Source:MGI Symbol;Acc:MGI:1277216]	0.911631	3.65337e-05	5.35277e-05
ENSMUST00000139065	ENSMUSG00000087278	known	ENSMUSG00000060568	Fam78b	family with sequence similarity 78, member B [Source:MGI Symbol;Acc:MGI:2443050]	0.928364	1.31629e-05	3.84103e-05
ENSMUST00000139065	ENSMUSG00000087278	known	ENSMUSG00000061175	Fnip2	folliculin interacting protein 2 [Source:MGI Symbol;Acc:MGI:2683054]	0.913352	3.32109e-05	5.18412e-05
ENSMUST00000139065	ENSMUSG00000087278	known	ENSMUSG00000027276	Jag1	jagged 1 [Source:MGI Symbol;Acc:MGI:1095416]	0.902956	5.74807e-05	6.30531e-05
ENSMUST00000139065	ENSMUSG00000087278	known	ENSMUSG00000047554	Tmem41b	transmembrane protein 41B [Source:MGI Symbol;Acc:MGI:1289225]	0.913879	3.2241e-05	5.13503e-05
ENSMUST00000139065	ENSMUSG00000087278	known	ENSMUSG00000113450	Gm49359	predicted gene, 49359 [Source:MGI Symbol;Acc:MGI:6121568]	0.903494	5.59584e-05	6.237e-05
ENSMUST00000139065	ENSMUSG00000087278	known	ENSMUSG00000031731	Ap1g1	adaptor protein complex AP-1, gamma 1 subunit [Source:MGI Symbol;Acc:MGI:101919]	0.961478	6.26212e-07	1.66504e-05
ENSMUST00000139065	ENSMUSG00000087278	known	ENSMUSG00000020783	Ncbp3	nuclear cap binding subunit 3 [Source:MGI Symbol;Acc:MGI:1914124]	0.901332	6.22783e-05	6.47909e-05
ENSMUST00000139065	ENSMUSG00000087278	known	ENSMUSG00000036225	Kctd1	potassium channel tetramerisation domain containing 1 [Source:MGI Symbol;Acc:MGI:1918269]	0.913832	3.23278e-05	5.1392e-05
ENSMUST00000139065	ENSMUSG00000087278	known	ENSMUSG00000071659	Hnrnpul2	heterogeneous nuclear ribonucleoprotein U-like 2 [Source:MGI Symbol;Acc:MGI:1915943]	0.91068	3.84784e-05	5.45605e-05
ENSMUST00000139065	ENSMUSG00000087278	known	ENSMUSG00000038301	Snx10	sorting nexin 10 [Source:MGI Symbol;Acc:MGI:1919232]	0.952717	1.7189e-06	2.16892e-05
ENSMUST00000139065	ENSMUSG00000087278	known	ENSMUSG00000018379	Srsf1	serine and arginine-rich splicing factor 1 [Source:MGI Symbol;Acc:MGI:98283]	0.951156	2.01664e-06	2.27522e-05
ENSMUST00000139065	ENSMUSG00000087278	known	ENSMUSG00000038095	Sbno1	strawberry notch 1 [Source:MGI Symbol;Acc:MGI:2384298]	0.908889	4.23623e-05	5.65151e-05
ENSMUST00000139065	ENSMUSG00000087278	known	ENSMUSG00000062098	Btbd3	BTB (POZ) domain containing 3 [Source:MGI Symbol;Acc:MGI:2385155]	0.921086	2.10882e-05	4.45634e-05
ENSMUST00000139065	ENSMUSG00000087278	known	ENSMUSG00000022905	Kpna1	karyopherin (importin) alpha 1 [Source:MGI Symbol;Acc:MGI:103560]	0.943625	4.07775e-06	2.67596e-05
ENSMUST00000139065	ENSMUSG00000087278	known	ENSMUSG00000038212	Mfsd14b	major facilitator superfamily domain containing 14B [Source:MGI Symbol;Acc:MGI:1913881]	0.916907	2.70991e-05	4.8398e-05
ENSMUST00000139065	ENSMUSG00000087278	known	ENSMUSG00000046139	Patl1	protein associated with topoisomerase II homolog 1 (yeast) [Source:MGI Symbol;Acc:MGI:2147679]	0.90325	5.66432e-05	6.26506e-05
ENSMUST00000139065	ENSMUSG00000087278	known	ENSMUSG00000052613	Pcdh15	protocadherin 15 [Source:MGI Symbol;Acc:MGI:1891428]	0.911111	3.75878e-05	5.41352e-05
ENSMUST00000139065	ENSMUSG00000087278	known	ENSMUSG00000054611	Kdm2a	lysine (K)-specific demethylase 2A [Source:MGI Symbol;Acc:MGI:1354736]	0.902549	5.8654e-05	6.34517e-05
ENSMUST00000139065	ENSMUSG00000087278	known	ENSMUSG00000068479	Mfap1a	microfibrillar-associated protein 1A [Source:MGI Symbol;Acc:MGI:1914782]	0.905904	4.95173e-05	5.96723e-05
ENSMUST00000139065	ENSMUSG00000087278	known	ENSMUSG00000032262	Elovl4	elongation of very long chain fatty acids (FEN1/Elo2, SUR4/Elo3, yeast)-like 4 [Source:MGI Symbol;Acc:MGI:1933331]	0.928429	1.3104e-05	3.83667e-05
ENSMUST00000139065	ENSMUSG00000087278	known	ENSMUSG00000032913	Lrig2	leucine-rich repeats and immunoglobulin-like domains 2 [Source:MGI Symbol;Acc:MGI:2443718]	0.909269	4.15143e-05	5.60505e-05
ENSMUST00000139065	ENSMUSG00000087278	known	ENSMUSG00000027993	Trim2	tripartite motif-containing 2 [Source:MGI Symbol;Acc:MGI:1933163]	0.910262	3.93594e-05	5.49439e-05
ENSMUST00000139065	ENSMUSG00000087278	known	ENSMUSG00000034525	Ice1	interactor of little elongation complex ELL subunit 1 [Source:MGI Symbol;Acc:MGI:2385865]	0.910425	3.90137e-05	5.48297e-05
ENSMUST00000139065	ENSMUSG00000087278	known	ENSMUSG00000021123	Rdh12	retinol dehydrogenase 12 [Source:MGI Symbol;Acc:MGI:1925224]	0.918417	2.47897e-05	4.6978e-05
ENSMUST00000139065	ENSMUSG00000087278	known	ENSMUSG00000005886	Ncoa2	nuclear receptor coactivator 2 [Source:MGI Symbol;Acc:MGI:1276533]	0.902798	5.79346e-05	6.32226e-05
ENSMUST00000139065	ENSMUSG00000087278	known	ENSMUSG00000032285	Dnaja4	DnaJ heat shock protein family (Hsp40) member A4 [Source:MGI Symbol;Acc:MGI:1927638]	0.926399	1.50184e-05	3.99089e-05
ENSMUST00000139065	ENSMUSG00000087278	known	ENSMUSG00000042726	Trafd1	TRAF type zinc finger domain containing 1 [Source:MGI Symbol;Acc:MGI:1923551]	0.930057	1.1713e-05	3.69127e-05
ENSMUST00000139065	ENSMUSG00000087278	known	ENSMUSG00000061244	Exoc5	exocyst complex component 5 [Source:MGI Symbol;Acc:MGI:2145645]	0.910244	3.93982e-05	5.49515e-05
ENSMUST00000139065	ENSMUSG00000087278	known	ENSMUSG00000020672	Sntg2	syntrophin, gamma 2 [Source:MGI Symbol;Acc:MGI:1919541]	0.90683	4.72035e-05	5.87567e-05
ENSMUST00000139065	ENSMUSG00000087278	known	ENSMUSG00000002957	Ap2a2	adaptor-related protein complex 2, alpha 2 subunit [Source:MGI Symbol;Acc:MGI:101920]	0.900505	6.48399e-05	6.57866e-05
ENSMUST00000139065	ENSMUSG00000087278	known	ENSMUSG00000033417	Cacul1	CDK2 associated, cullin domain 1 [Source:MGI Symbol;Acc:MGI:1926082]	0.926478	1.49401e-05	3.98155e-05
ENSMUST00000139065	ENSMUSG00000087278	known	MSTRG.4629		-	0.913744	3.24879e-05	5.14951e-05
ENSMUST00000139065	ENSMUSG00000087278	known	ENSMUSG00000046311	Zfp62	zinc finger protein 62 [Source:MGI Symbol;Acc:MGI:99662]	0.914201	3.16616e-05	5.10706e-05
ENSMUST00000139065	ENSMUSG00000087278	known	ENSMUSG00000028676	Srsf10	serine and arginine-rich splicing factor 10 [Source:MGI Symbol;Acc:MGI:1333805]	0.951631	1.92206e-06	2.24114e-05
ENSMUST00000139065	ENSMUSG00000087278	known	ENSMUSG00000029501	Ankle2	ankyrin repeat and LEM domain containing 2 [Source:MGI Symbol;Acc:MGI:1261856]	0.925267	1.61785e-05	4.07454e-05
ENSMUST00000139065	ENSMUSG00000087278	known	ENSMUSG00000021413	Prpf4b	pre-mRNA processing factor 4B [Source:MGI Symbol;Acc:MGI:109584]	0.905934	4.94405e-05	5.96353e-05
ENSMUST00000139065	ENSMUSG00000087278	known	ENSMUSG00000035530	Eif1	eukaryotic translation initiation factor 1 [Source:MGI Symbol;Acc:MGI:105125]	0.908063	4.42553e-05	5.73926e-05
ENSMUST00000139065	ENSMUSG00000087278	known	ENSMUSG00000056216	Cebpg	CCAAT/enhancer binding protein (C/EBP), gamma [Source:MGI Symbol;Acc:MGI:104982]	0.922605	1.91844e-05	4.31912e-05
ENSMUST00000139065	ENSMUSG00000087278	known	ENSMUSG00000025078	Nhlrc2	NHL repeat containing 2 [Source:MGI Symbol;Acc:MGI:1914116]	0.94504	3.59981e-06	2.60101e-05
ENSMUST00000139065	ENSMUSG00000087278	known	ENSMUSG00000059839	Zfp874b	zinc finger protein 874b [Source:MGI Symbol;Acc:MGI:3040702]	0.931674	1.04485e-05	3.56783e-05
ENSMUST00000139065	ENSMUSG00000087278	known	ENSMUSG00000017686	Rhot1	ras homolog family member T1 [Source:MGI Symbol;Acc:MGI:1926078]	0.90053	6.47622e-05	6.57575e-05
ENSMUST00000139065	ENSMUSG00000087278	known	ENSMUSG00000018846	Pank3	pantothenate kinase 3 [Source:MGI Symbol;Acc:MGI:2387464]	0.922922	1.88053e-05	4.29359e-05
ENSMUST00000139065	ENSMUSG00000087278	known	ENSMUSG00000027620	Rbm39	RNA binding motif protein 39 [Source:MGI Symbol;Acc:MGI:2157953]	0.912651	3.45333e-05	5.24988e-05
ENSMUST00000139065	ENSMUSG00000087278	known	ENSMUSG00000008200	Fnbp4	formin binding protein 4 [Source:MGI Symbol;Acc:MGI:1860513]	0.901503	6.17591e-05	6.46243e-05
ENSMUST00000139065	ENSMUSG00000087278	known	ENSMUSG00000034908	Sidt2	SID1 transmembrane family, member 2 [Source:MGI Symbol;Acc:MGI:2446134]	0.923669	1.79345e-05	4.22764e-05
ENSMUST00000139065	ENSMUSG00000087278	known	ENSMUSG00000068134	Zfp120	zinc finger protein 120 [Source:MGI Symbol;Acc:MGI:1345179]	0.927885	1.35976e-05	3.87093e-05
ENSMUST00000139065	ENSMUSG00000087278	known	ENSMUSG00000026893	Gca	grancalcin [Source:MGI Symbol;Acc:MGI:1918521]	0.908632	4.29458e-05	5.67908e-05
ENSMUST00000139065	ENSMUSG00000087278	known	ENSMUSG00000001436	Slc19a1	solute carrier family 19 (folate transporter), member 1 [Source:MGI Symbol;Acc:MGI:103182]	0.901892	6.05912e-05	6.42295e-05
ENSMUST00000139065	ENSMUSG00000087278	known	ENSMUSG00000075376	Rc3h2	ring finger and CCCH-type zinc finger domains 2 [Source:MGI Symbol;Acc:MGI:2442789]	0.910644	3.85548e-05	5.45804e-05
ENSMUST00000139065	ENSMUSG00000087278	known	ENSMUSG00000035614	Togaram1	TOG array regulator of axonemal microtubules 1 [Source:MGI Symbol;Acc:MGI:2684313]	0.901708	6.11426e-05	6.44495e-05
ENSMUST00000139065	ENSMUSG00000087278	known	ENSMUSG00000025220	Oga	O-GlcNAcase [Source:MGI Symbol;Acc:MGI:1932139]	0.901474	6.1847e-05	6.46361e-05
ENSMUST00000139065	ENSMUSG00000087278	known	ENSMUSG00000021027	Ralgapa1	Ral GTPase activating protein, alpha subunit 1 [Source:MGI Symbol;Acc:MGI:1931050]	0.906439	4.81685e-05	5.91629e-05
ENSMUST00000139065	ENSMUSG00000087278	known	ENSMUSG00000028211	Trp53inp1	transformation related protein 53 inducible nuclear protein 1 [Source:MGI Symbol;Acc:MGI:1926609]	0.907059	4.66452e-05	5.85614e-05
ENSMUST00000139065	ENSMUSG00000087278	known	ENSMUSG00000047141	Zfp654	zinc finger protein 654 [Source:MGI Symbol;Acc:MGI:1919270]	0.929776	1.1944e-05	3.71725e-05
ENSMUST00000139065	ENSMUSG00000087278	known	ENSMUSG00000028771	Ptpn12	protein tyrosine phosphatase, non-receptor type 12 [Source:MGI Symbol;Acc:MGI:104673]	0.900402	6.51662e-05	6.59456e-05
ENSMUST00000139065	ENSMUSG00000087278	known	ENSMUSG00000030413	Pglyrp1	peptidoglycan recognition protein 1 [Source:MGI Symbol;Acc:MGI:1345092]	0.908349	4.35934e-05	5.70926e-05
ENSMUST00000139065	ENSMUSG00000087278	known	ENSMUSG00000026626	Ppp2r5a	protein phosphatase 2, regulatory subunit B', alpha [Source:MGI Symbol;Acc:MGI:2388479]	0.927807	1.3669e-05	3.87504e-05
ENSMUST00000139065	ENSMUSG00000087278	known	ENSMUSG00000025060	Slk	STE20-like kinase [Source:MGI Symbol;Acc:MGI:103241]	0.919436	2.33201e-05	4.59862e-05
ENSMUST00000139065	ENSMUSG00000087278	known	ENSMUSG00000048732	Klhl11	kelch-like 11 [Source:MGI Symbol;Acc:MGI:2388648]	0.901623	6.13984e-05	6.45265e-05
ENSMUST00000195240	ENSMUSG00000102917	known	ENSMUSG00000046020	Pofut1	protein O-fucosyltransferase 1 [Source:MGI Symbol;Acc:MGI:2153207]	0.941889	4.73142e-06	2.82102e-05
ENSMUST00000195240	ENSMUSG00000102917	known	ENSMUSG00000064127	Med14	mediator complex subunit 14 [Source:MGI Symbol;Acc:MGI:1349442]	0.937969	6.51397e-06	3.10444e-05
ENSMUST00000195240	ENSMUSG00000102917	known	ENSMUSG00000054079	Utp18	UTP18 small subunit processome component [Source:MGI Symbol;Acc:MGI:1923402]	0.901592	6.14892e-05	6.45513e-05
ENSMUST00000195240	ENSMUSG00000102917	known	ENSMUSG00000036760	Kcnk9	potassium channel, subfamily K, member 9 [Source:MGI Symbol;Acc:MGI:3521816]	0.902333	5.92848e-05	6.3728e-05
ENSMUST00000195240	ENSMUSG00000102917	known	ENSMUSG00000028759	Hp1bp3	heterochromatin protein 1, binding protein 3 [Source:MGI Symbol;Acc:MGI:109369]	0.907719	4.5063e-05	5.78094e-05
ENSMUST00000195240	ENSMUSG00000102917	known	ENSMUSG00000020696	Rffl	ring finger and FYVE like domain containing protein [Source:MGI Symbol;Acc:MGI:1914588]	0.905315	5.10329e-05	6.03471e-05
ENSMUST00000195240	ENSMUSG00000102917	known	ENSMUSG00000030657	Xylt1	xylosyltransferase 1 [Source:MGI Symbol;Acc:MGI:2451073]	0.904362	5.35649e-05	6.14716e-05
ENSMUST00000195240	ENSMUSG00000102917	known	ENSMUSG00000032468	Armc8	armadillo repeat containing 8 [Source:MGI Symbol;Acc:MGI:1921375]	0.904738	5.25562e-05	6.10204e-05
ENSMUST00000195240	ENSMUSG00000102917	known	ENSMUSG00000066892	Fbxl12	F-box and leucine-rich repeat protein 12 [Source:MGI Symbol;Acc:MGI:1354738]	0.919471	2.32708e-05	4.5963e-05
ENSMUST00000195240	ENSMUSG00000102917	known	ENSMUSG00000003119	Cdk12	cyclin-dependent kinase 12 [Source:MGI Symbol;Acc:MGI:1098802]	0.915883	2.87608e-05	4.94135e-05
ENSMUST00000195240	ENSMUSG00000102917	known	ENSMUSG00000029422	Rsrc2	arginine/serine-rich coiled-coil 2 [Source:MGI Symbol;Acc:MGI:1913489]	0.911165	3.74771e-05	5.40828e-05
ENSMUST00000195240	ENSMUSG00000102917	known	ENSMUSG00000028086	Fbxw7	F-box and WD-40 domain protein 7 [Source:MGI Symbol;Acc:MGI:1354695]	0.91626	2.81402e-05	4.90958e-05
ENSMUST00000195240	ENSMUSG00000102917	known	ENSMUSG00000032586	Traip	TRAF-interacting protein [Source:MGI Symbol;Acc:MGI:1096377]	0.92597	1.54499e-05	4.01643e-05
ENSMUST00000195240	ENSMUSG00000102917	known	ENSMUSG00000033981	Gria2	glutamate receptor, ionotropic, AMPA2 (alpha 2) [Source:MGI Symbol;Acc:MGI:95809]	0.90641	4.82413e-05	5.91838e-05
ENSMUST00000195240	ENSMUSG00000102917	known	ENSMUSG00000020883	Fbxl20	F-box and leucine-rich repeat protein 20 [Source:MGI Symbol;Acc:MGI:1919444]	0.915821	2.88627e-05	4.94898e-05
ENSMUST00000195240	ENSMUSG00000102917	known	ENSMUSG00000027367	Stard7	START domain containing 7 [Source:MGI Symbol;Acc:MGI:2139090]	0.909545	4.09056e-05	5.57118e-05
ENSMUST00000195240	ENSMUSG00000102917	known	ENSMUSG00000023284	Zfp605	zinc finger protein 605 [Source:MGI Symbol;Acc:MGI:2444933]	0.905023	5.17994e-05	6.07048e-05
ENSMUST00000195240	ENSMUSG00000102917	known	ENSMUSG00000059890	Ube4a	ubiquitination factor E4A [Source:MGI Symbol;Acc:MGI:2154580]	0.929598	1.20925e-05	3.73373e-05
ENSMUST00000195240	ENSMUSG00000102917	known	ENSMUSG00000052707	Tnrc6a	trinucleotide repeat containing 6a [Source:MGI Symbol;Acc:MGI:2385292]	0.94403	3.93607e-06	2.66748e-05
ENSMUST00000195240	ENSMUSG00000102917	known	ENSMUSG00000024381	Bin1	bridging integrator 1 [Source:MGI Symbol;Acc:MGI:108092]	0.943996	3.94791e-06	2.66748e-05
ENSMUST00000195240	ENSMUSG00000102917	known	ENSMUSG00000040225	Prrc2c	proline-rich coiled-coil 2C [Source:MGI Symbol;Acc:MGI:1913754]	0.915025	3.02119e-05	5.02313e-05
ENSMUST00000195240	ENSMUSG00000102917	known	ENSMUSG00000031706	Rfx1	regulatory factor X, 1 (influences HLA class II expression) [Source:MGI Symbol;Acc:MGI:105982]	0.943445	4.14211e-06	2.69619e-05
ENSMUST00000195240	ENSMUSG00000102917	known	ENSMUSG00000023000	Dhh	desert hedgehog [Source:MGI Symbol;Acc:MGI:94891]	0.922278	1.95828e-05	4.35397e-05
ENSMUST00000195240	ENSMUSG00000102917	known	ENSMUSG00000040943	Tet2	tet methylcytosine dioxygenase 2 [Source:MGI Symbol;Acc:MGI:2443298]	0.960369	7.2033e-07	1.732e-05
ENSMUST00000195240	ENSMUSG00000102917	known	ENSMUSG00000029469	Ift81	intraflagellar transport 81 [Source:MGI Symbol;Acc:MGI:1098597]	0.903832	5.50175e-05	6.20507e-05
ENSMUST00000195240	ENSMUSG00000102917	known	ENSMUSG00000012640	Zfp715	zinc finger protein 715 [Source:MGI Symbol;Acc:MGI:1917180]	0.911871	3.60539e-05	5.3281e-05
ENSMUST00000195240	ENSMUSG00000102917	known	ENSMUSG00000033943	Mga	MAX gene associated [Source:MGI Symbol;Acc:MGI:1352483]	0.900178	6.58744e-05	6.61751e-05
ENSMUST00000195240	ENSMUSG00000102917	known	ENSMUSG00000015377	Dennd6b	DENN/MADD domain containing 6B [Source:MGI Symbol;Acc:MGI:1916690]	0.941031	5.08375e-06	2.88458e-05
ENSMUST00000195240	ENSMUSG00000102917	known	ENSMUSG00000107499	Ccdc142	coiled-coil domain containing 142 [Source:MGI Symbol;Acc:MGI:3045292]	0.921954	1.99833e-05	4.38806e-05
ENSMUST00000195240	ENSMUSG00000102917	known	ENSMUSG00000045409	Trim39	tripartite motif-containing 39 [Source:MGI Symbol;Acc:MGI:1890659]	0.919231	2.36094e-05	4.61389e-05
ENSMUST00000195240	ENSMUSG00000102917	known	ENSMUSG00000022974	Paxbp1	PAX3 and PAX7 binding protein 1 [Source:MGI Symbol;Acc:MGI:1914617]	0.905874	4.95935e-05	5.9718e-05
ENSMUST00000195240	ENSMUSG00000102917	known	ENSMUSG00000044349	Snhg11	small nucleolar RNA host gene 11 [Source:MGI Symbol;Acc:MGI:2441845]	0.930032	1.17328e-05	3.69157e-05
ENSMUST00000195240	ENSMUSG00000102917	known	ENSMUSG00000040268	Plekha1	pleckstrin homology domain containing, family A (phosphoinositide binding specific) member 1 [Source:MGI Symbol;Acc:MGI:2442213]	0.905659	5.01445e-05	5.99564e-05
ENSMUST00000195240	ENSMUSG00000102917	known	ENSMUSG00000038121	Fam210a	family with sequence similarity 210, member A [Source:MGI Symbol;Acc:MGI:1914000]	0.921758	2.0228e-05	4.40141e-05
ENSMUST00000195240	ENSMUSG00000102917	known	ENSMUSG00000063142	Kcnma1	potassium large conductance calcium-activated channel, subfamily M, alpha member 1 [Source:MGI Symbol;Acc:MGI:99923]	0.904522	5.31339e-05	6.12605e-05
ENSMUST00000195240	ENSMUSG00000102917	known	ENSMUSG00000055670	Zzef1	zinc finger, ZZ-type with EF hand domain 1 [Source:MGI Symbol;Acc:MGI:2444286]	0.927407	1.40427e-05	3.90363e-05
ENSMUST00000195240	ENSMUSG00000102917	known	ENSMUSG00000038828	Tmem214	transmembrane protein 214 [Source:MGI Symbol;Acc:MGI:1916046]	0.905579	5.03501e-05	6.00401e-05
ENSMUST00000195240	ENSMUSG00000102917	known	ENSMUSG00000033904	Ccp110	centriolar coiled coil protein 110 [Source:MGI Symbol;Acc:MGI:2141942]	0.921336	2.07641e-05	4.43989e-05
ENSMUST00000195240	ENSMUSG00000102917	known	ENSMUSG00000032235	Ice2	interactor of little elongation complex ELL subunit 2 [Source:MGI Symbol;Acc:MGI:2135947]	0.91929	2.35258e-05	4.60972e-05
ENSMUST00000195240	ENSMUSG00000102917	known	ENSMUSG00000061950	Ppp4r1	protein phosphatase 4, regulatory subunit 1 [Source:MGI Symbol;Acc:MGI:1917601]	0.910253	3.93784e-05	5.49439e-05
ENSMUST00000195240	ENSMUSG00000102917	known	ENSMUSG00000030279	C2cd5	C2 calcium-dependent domain containing 5 [Source:MGI Symbol;Acc:MGI:1921991]	0.932121	1.01197e-05	3.53726e-05
ENSMUST00000195240	ENSMUSG00000102917	known	ENSMUSG00000038102	Trappc11	trafficking protein particle complex 11 [Source:MGI Symbol;Acc:MGI:2444585]	0.919509	2.32177e-05	4.59473e-05
ENSMUST00000195240	ENSMUSG00000102917	known	ENSMUSG00000048620	Olfr1336	olfactory receptor 1336 [Source:MGI Symbol;Acc:MGI:3031170]	0.957008	1.07605e-06	1.89547e-05
ENSMUST00000195240	ENSMUSG00000102917	known	ENSMUSG00000034379	Wdr5b	WD repeat domain 5B [Source:MGI Symbol;Acc:MGI:1916794]	0.91218	3.54453e-05	5.29889e-05
ENSMUST00000195240	ENSMUSG00000102917	known	ENSMUSG00000026131	Dst	dystonin [Source:MGI Symbol;Acc:MGI:104627]	0.90001	6.64132e-05	6.64197e-05
ENSMUST00000195240	ENSMUSG00000102917	known	ENSMUSG00000069170	Adgrv1	adhesion G protein-coupled receptor V1 [Source:MGI Symbol;Acc:MGI:1274784]	0.924992	1.64708e-05	4.09091e-05
ENSMUST00000195240	ENSMUSG00000102917	known	ENSMUSG00000034574	Daam1	dishevelled associated activator of morphogenesis 1 [Source:MGI Symbol;Acc:MGI:1914596]	0.913126	3.36317e-05	5.20089e-05
ENSMUST00000195240	ENSMUSG00000102917	known	ENSMUSG00000066263	Olfr639	olfactory receptor 639 [Source:MGI Symbol;Acc:MGI:3030473]	0.920416	2.19731e-05	4.51001e-05
ENSMUST00000195240	ENSMUSG00000102917	known	ENSMUSG00000022914	Brwd1	bromodomain and WD repeat domain containing 1 [Source:MGI Symbol;Acc:MGI:1890651]	0.952528	1.75298e-06	2.18732e-05
ENSMUST00000195240	ENSMUSG00000102917	known	ENSMUSG00000035545	Leng8	leukocyte receptor cluster (LRC) member 8 [Source:MGI Symbol;Acc:MGI:2142195]	0.928572	1.29772e-05	3.82614e-05
ENSMUST00000195240	ENSMUSG00000102917	known	ENSMUSG00000045103	Dmd	dystrophin, muscular dystrophy [Source:MGI Symbol;Acc:MGI:94909]	0.921156	2.09965e-05	4.45243e-05
ENSMUST00000195240	ENSMUSG00000102917	known	ENSMUSG00000024234	Mtpap	mitochondrial poly(A) polymerase [Source:MGI Symbol;Acc:MGI:1914690]	0.906853	4.71465e-05	5.87445e-05
ENSMUST00000195240	ENSMUSG00000102917	known	ENSMUSG00000027981	Rnpc3	RNA-binding region (RNP1, RRM) containing 3 [Source:MGI Symbol;Acc:MGI:1914475]	0.910686	3.84664e-05	5.45497e-05
ENSMUST00000195240	ENSMUSG00000102917	known	ENSMUSG00000021113	Snapc1	small nuclear RNA activating complex, polypeptide 1 [Source:MGI Symbol;Acc:MGI:1922877]	0.926584	1.48356e-05	3.97822e-05
ENSMUST00000195240	ENSMUSG00000102917	known	ENSMUSG00000053477	Tcf4	transcription factor 4 [Source:MGI Symbol;Acc:MGI:98506]	0.913753	3.24705e-05	5.14852e-05
ENSMUST00000195240	ENSMUSG00000102917	known	ENSMUSG00000028397	Kdm4c	lysine (K)-specific demethylase 4C [Source:MGI Symbol;Acc:MGI:1924054]	0.946163	3.25312e-06	2.55178e-05
ENSMUST00000195240	ENSMUSG00000102917	known	ENSMUSG00000038538	Ubn2	ubinuclein 2 [Source:MGI Symbol;Acc:MGI:2444236]	0.91829	2.4978e-05	4.70676e-05
ENSMUST00000195240	ENSMUSG00000102917	known	ENSMUSG00000027709	Mccc1	methylcrotonoyl-Coenzyme A carboxylase 1 (alpha) [Source:MGI Symbol;Acc:MGI:1919289]	0.918852	2.4153e-05	4.65399e-05
ENSMUST00000195240	ENSMUSG00000102917	known	ENSMUSG00000021945	Zmym2	zinc finger, MYM-type 2 [Source:MGI Symbol;Acc:MGI:1923257]	0.906484	4.80571e-05	5.91301e-05
ENSMUST00000195240	ENSMUSG00000102917	known	ENSMUSG00000020255	D10Wsu102e	DNA segment, Chr 10, Wayne State University 102, expressed [Source:MGI Symbol;Acc:MGI:106381]	0.904251	5.38666e-05	6.16514e-05
ENSMUST00000195240	ENSMUSG00000102917	known	ENSMUSG00000079173	Zan	zonadhesin [Source:MGI Symbol;Acc:MGI:106656]	0.909234	4.15923e-05	5.60965e-05
ENSMUST00000195240	ENSMUSG00000102917	known	ENSMUSG00000060301	2610008E11Rik	RIKEN cDNA 2610008E11 gene [Source:MGI Symbol;Acc:MGI:1919378]	0.924432	1.70785e-05	4.1446e-05
ENSMUST00000195240	ENSMUSG00000102917	known	ENSMUSG00000020876	Snx11	sorting nexin 11 [Source:MGI Symbol;Acc:MGI:1921729]	0.919625	2.30547e-05	4.58716e-05
ENSMUST00000195240	ENSMUSG00000102917	known	ENSMUSG00000041949	Tango6	transport and golgi organization 6 [Source:MGI Symbol;Acc:MGI:2142786]	0.926566	1.48537e-05	3.979e-05
ENSMUST00000195240	ENSMUSG00000102917	known	ENSMUSG00000098206	Mir181a-1hg	Mir181a-1 and Mir181b-1 host gene [Source:MGI Symbol;Acc:MGI:2443823]	0.934888	8.25716e-06	3.33943e-05
ENSMUST00000195240	ENSMUSG00000102917	known	MSTRG.22982		-	0.949568	2.35995e-06	2.35917e-05
ENSMUST00000195240	ENSMUSG00000102917	known	ENSMUSG00000020412	Ascc2	activating signal cointegrator 1 complex subunit 2 [Source:MGI Symbol;Acc:MGI:1922702]	0.90249	5.88281e-05	6.35328e-05
ENSMUST00000195240	ENSMUSG00000102917	known	ENSMUSG00000021938	Pspc1	paraspeckle protein 1 [Source:MGI Symbol;Acc:MGI:1913895]	0.901268	6.24757e-05	6.4867e-05
ENSMUST00000195240	ENSMUSG00000102917	known	ENSMUSG00000027722	Spata5	spermatogenesis associated 5 [Source:MGI Symbol;Acc:MGI:1927170]	0.900232	6.57025e-05	6.60945e-05
ENSMUST00000195240	ENSMUSG00000102917	known	ENSMUSG00000024097	Srsf7	serine and arginine-rich splicing factor 7 [Source:MGI Symbol;Acc:MGI:1926232]	0.926281	1.51363e-05	3.99837e-05
ENSMUST00000195240	ENSMUSG00000102917	known	ENSMUSG00000058706	0610030E20Rik	RIKEN cDNA 0610030E20 gene [Source:MGI Symbol;Acc:MGI:1915614]	0.916728	2.73846e-05	4.85951e-05
ENSMUST00000195240	ENSMUSG00000102917	known	ENSMUSG00000024604	Rbm22	RNA binding motif protein 22 [Source:MGI Symbol;Acc:MGI:1914060]	0.916741	2.73632e-05	4.85832e-05
ENSMUST00000195240	ENSMUSG00000102917	known	ENSMUSG00000026609	Ush2a	usherin [Source:MGI Symbol;Acc:MGI:1341292]	0.941281	4.97932e-06	2.87186e-05
ENSMUST00000195240	ENSMUSG00000102917	known	ENSMUSG00000014496	Ankrd28	ankyrin repeat domain 28 [Source:MGI Symbol;Acc:MGI:2145661]	0.914602	3.09496e-05	5.06996e-05
ENSMUST00000195240	ENSMUSG00000102917	known	ENSMUSG00000063511	Snrnp70	small nuclear ribonucleoprotein 70 (U1) [Source:MGI Symbol;Acc:MGI:98341]	0.960728	6.88676e-07	1.70086e-05
ENSMUST00000195240	ENSMUSG00000102917	known	MSTRG.2652		-	0.966766	3.01985e-07	1.28759e-05
ENSMUST00000195240	ENSMUSG00000102917	known	ENSMUSG00000040111	Gramd1b	GRAM domain containing 1B [Source:MGI Symbol;Acc:MGI:1925037]	0.910212	3.94654e-05	5.49778e-05
ENSMUST00000195240	ENSMUSG00000102917	known	ENSMUSG00000074449	Gm15319	predicted gene 15319 [Source:MGI Symbol;Acc:MGI:3796981]	0.96666	3.06773e-07	1.29333e-05
ENSMUST00000195240	ENSMUSG00000102917	known	MSTRG.22987		-	0.920571	2.1766e-05	4.49715e-05
ENSMUST00000195240	ENSMUSG00000102917	known	MSTRG.22986		-	0.943028	4.2942e-06	2.73361e-05
ENSMUST00000195240	ENSMUSG00000102917	known	ENSMUSG00000022994	Adcy6	adenylate cyclase 6 [Source:MGI Symbol;Acc:MGI:87917]	0.935724	7.75155e-06	3.28517e-05
ENSMUST00000195240	ENSMUSG00000102917	known	ENSMUSG00000037876	Jmjd1c	jumonji domain containing 1C [Source:MGI Symbol;Acc:MGI:1918614]	0.922155	1.97341e-05	4.36794e-05
ENSMUST00000195240	ENSMUSG00000102917	known	ENSMUSG00000036473	Tbc1d24	TBC1 domain family, member 24 [Source:MGI Symbol;Acc:MGI:2443456]	0.927284	1.41584e-05	3.91282e-05
ENSMUST00000195240	ENSMUSG00000102917	known	ENSMUSG00000010110	Stx5a	syntaxin 5A [Source:MGI Symbol;Acc:MGI:1928483]	0.903281	5.6558e-05	6.26158e-05
ENSMUST00000195240	ENSMUSG00000102917	known	ENSMUSG00000024817	Uhrf2	ubiquitin-like, containing PHD and RING finger domains 2 [Source:MGI Symbol;Acc:MGI:1923718]	0.907541	4.54861e-05	5.80523e-05
ENSMUST00000195240	ENSMUSG00000102917	known	ENSMUSG00000005813	Metap1	methionyl aminopeptidase 1 [Source:MGI Symbol;Acc:MGI:1922874]	0.961431	6.29951e-07	1.66999e-05
ENSMUST00000195240	ENSMUSG00000102917	known	ENSMUSG00000021192	Golga5	golgi autoantigen, golgin subfamily a, 5 [Source:MGI Symbol;Acc:MGI:1351475]	0.912577	3.46757e-05	5.25659e-05
ENSMUST00000195240	ENSMUSG00000102917	known	ENSMUSG00000022555	Dgat1	diacylglycerol O-acyltransferase 1 [Source:MGI Symbol;Acc:MGI:1333825]	0.928537	1.3008e-05	3.82683e-05
ENSMUST00000195240	ENSMUSG00000102917	known	ENSMUSG00000022228	Zscan26	zinc finger and SCAN domain containing 26 [Source:MGI Symbol;Acc:MGI:3531417]	0.906295	4.85284e-05	5.9282e-05
ENSMUST00000195240	ENSMUSG00000102917	known	ENSMUSG00000052566	Hook2	hook microtubule tethering protein 2 [Source:MGI Symbol;Acc:MGI:2181664]	0.946414	3.17922e-06	2.53277e-05
ENSMUST00000195240	ENSMUSG00000102917	known	ENSMUSG00000024645	Timm21	translocase of inner mitochondrial membrane 21 [Source:MGI Symbol;Acc:MGI:1920595]	0.910715	3.84049e-05	5.45234e-05
ENSMUST00000195240	ENSMUSG00000102917	known	ENSMUSG00000027663	Zmat3	zinc finger matrin type 3 [Source:MGI Symbol;Acc:MGI:1195270]	0.933803	8.95185e-06	3.4057e-05
ENSMUST00000195240	ENSMUSG00000102917	known	ENSMUSG00000027665	Pik3ca	phosphatidylinositol-4,5-bisphosphate 3-kinase catalytic subunit alpha [Source:MGI Symbol;Acc:MGI:1206581]	0.906105	4.90079e-05	5.94719e-05
ENSMUST00000195240	ENSMUSG00000102917	known	ENSMUSG00000024875	Yif1a	Yip1 interacting factor homolog A (S. cerevisiae) [Source:MGI Symbol;Acc:MGI:1915340]	0.929537	1.21438e-05	3.73959e-05
ENSMUST00000195240	ENSMUSG00000102917	known	ENSMUSG00000002250	Ppard	peroxisome proliferator activator receptor delta [Source:MGI Symbol;Acc:MGI:101884]	0.932133	1.01108e-05	3.5362e-05
ENSMUST00000195240	ENSMUSG00000102917	known	ENSMUSG00000072770	Acrbp	proacrosin binding protein [Source:MGI Symbol;Acc:MGI:1859515]	0.923551	1.80703e-05	4.23822e-05
ENSMUST00000195240	ENSMUSG00000102917	known	ENSMUSG00000004319	Clcn3	chloride channel, voltage-sensitive 3 [Source:MGI Symbol;Acc:MGI:103555]	0.90953	4.09397e-05	5.57319e-05
ENSMUST00000195240	ENSMUSG00000102917	known	ENSMUSG00000094472	Gm21897	predicted gene, 21897 [Source:MGI Symbol;Acc:MGI:5434061]	0.926087	1.53319e-05	4.00894e-05
ENSMUST00000195240	ENSMUSG00000102917	known	MSTRG.14783		-	0.915787	2.89196e-05	4.94993e-05
ENSMUST00000195240	ENSMUSG00000102917	known	ENSMUSG00000053205	Styx	serine/threonine/tyrosine interaction protein [Source:MGI Symbol;Acc:MGI:1891150]	0.907741	4.50104e-05	5.78031e-05
ENSMUST00000195240	ENSMUSG00000102917	known	MSTRG.5307		-	0.924604	1.68894e-05	4.12777e-05
ENSMUST00000195240	ENSMUSG00000102917	known	ENSMUSG00000073436	Eme2	essential meiotic structure-specific endonuclease subunit 2 [Source:MGI Symbol;Acc:MGI:1919889]	0.934494	8.50415e-06	3.36248e-05
ENSMUST00000195240	ENSMUSG00000102917	known	ENSMUSG00000004896	Rrnad1	ribosomal RNA adenine dimethylase domain containing 1 [Source:MGI Symbol;Acc:MGI:2387197]	0.926244	1.51733e-05	4.00106e-05
ENSMUST00000195240	ENSMUSG00000102917	known	ENSMUSG00000028248	Pnisr	PNN interacting serine/arginine-rich [Source:MGI Symbol;Acc:MGI:1913875]	0.91183	3.61361e-05	5.33306e-05
ENSMUST00000195240	ENSMUSG00000102917	known	ENSMUSG00000021385	Ippk	inositol 1,3,4,5,6-pentakisphosphate 2-kinase [Source:MGI Symbol;Acc:MGI:1922928]	0.902302	5.93773e-05	6.37867e-05
ENSMUST00000195240	ENSMUSG00000102917	known	ENSMUSG00000000131	Xpo6	exportin 6 [Source:MGI Symbol;Acc:MGI:2429950]	0.917485	2.61955e-05	4.78136e-05
ENSMUST00000195240	ENSMUSG00000102917	known	ENSMUSG00000067219	Nipal1	NIPA-like domain containing 1 [Source:MGI Symbol;Acc:MGI:1917951]	0.906282	4.85618e-05	5.92847e-05
ENSMUST00000195240	ENSMUSG00000102917	known	MSTRG.9985		-	0.920589	2.17417e-05	4.49602e-05
ENSMUST00000195240	ENSMUSG00000102917	known	ENSMUSG00000102428	Pcdhga12	protocadherin gamma subfamily A, 12 [Source:MGI Symbol;Acc:MGI:1935229]	0.961221	6.47055e-07	1.67602e-05
ENSMUST00000195240	ENSMUSG00000102917	known	ENSMUSG00000033991	Ttc37	tetratricopeptide repeat domain 37 [Source:MGI Symbol;Acc:MGI:2679923]	0.90126	6.24983e-05	6.48729e-05
ENSMUST00000195240	ENSMUSG00000102917	known	ENSMUSG00000022801	Lrch3	leucine-rich repeats and calponin homology (CH) domain containing 3 [Source:MGI Symbol;Acc:MGI:1917394]	0.912315	3.51817e-05	5.28652e-05
ENSMUST00000195240	ENSMUSG00000102917	known	ENSMUSG00000019256	Ahr	aryl-hydrocarbon receptor [Source:MGI Symbol;Acc:MGI:105043]	0.927708	1.37607e-05	3.88435e-05
ENSMUST00000195240	ENSMUSG00000102917	known	ENSMUSG00000097140	Gm26779	predicted gene, 26779 [Source:MGI Symbol;Acc:MGI:5477273]	0.924793	1.66848e-05	4.10844e-05
ENSMUST00000195240	ENSMUSG00000102917	known	ENSMUSG00000034621	Gpatch8	G patch domain containing 8 [Source:MGI Symbol;Acc:MGI:1918667]	0.906087	4.90523e-05	5.94904e-05
ENSMUST00000195240	ENSMUSG00000102917	known	ENSMUSG00000029410	Ppef2	protein phosphatase, EF hand calcium-binding domain 2 [Source:MGI Symbol;Acc:MGI:1342304]	0.90265	5.83614e-05	6.33757e-05
ENSMUST00000195240	ENSMUSG00000102917	known	ENSMUSG00000074829	2010315B03Rik	RIKEN cDNA 2010315B03 gene [Source:MGI Symbol;Acc:MGI:1919321]	0.916978	2.69877e-05	4.83047e-05
ENSMUST00000195240	ENSMUSG00000102917	known	ENSMUSG00000054387	Mdm4	transformed mouse 3T3 cell double minute 4 [Source:MGI Symbol;Acc:MGI:107934]	0.903502	5.59337e-05	6.237e-05
ENSMUST00000195240	ENSMUSG00000102917	known	ENSMUSG00000037415	Ranbp10	RAN binding protein 10 [Source:MGI Symbol;Acc:MGI:1921584]	0.947614	2.84471e-06	2.46518e-05
ENSMUST00000195240	ENSMUSG00000102917	known	ENSMUSG00000047036	Zfp445	zinc finger protein 445 [Source:MGI Symbol;Acc:MGI:2143340]	0.904161	5.41134e-05	6.1771e-05
ENSMUST00000195240	ENSMUSG00000102917	known	ENSMUSG00000052302	Tbc1d30	TBC1 domain family, member 30 [Source:MGI Symbol;Acc:MGI:1921944]	0.917128	2.6751e-05	4.81562e-05
ENSMUST00000195240	ENSMUSG00000102917	known	ENSMUSG00000041578	Crx	cone-rod homeobox [Source:MGI Symbol;Acc:MGI:1194883]	0.908468	4.33197e-05	5.69759e-05
ENSMUST00000195240	ENSMUSG00000102917	known	ENSMUSG00000066122	Olfr45	olfactory receptor 45 [Source:MGI Symbol;Acc:MGI:1333826]	0.944827	3.6687e-06	2.61593e-05
ENSMUST00000195240	ENSMUSG00000102917	known	ENSMUSG00000026034	Clk1	CDC-like kinase 1 [Source:MGI Symbol;Acc:MGI:107403]	0.911928	3.59413e-05	5.32059e-05
ENSMUST00000195240	ENSMUSG00000102917	known	ENSMUSG00000021098	4930447C04Rik	RIKEN cDNA 4930447C04 gene [Source:MGI Symbol;Acc:MGI:1923051]	0.929604	1.20878e-05	3.73373e-05
ENSMUST00000195240	ENSMUSG00000102917	known	ENSMUSG00000022255	Mtdh	metadherin [Source:MGI Symbol;Acc:MGI:1914404]	0.902618	5.84539e-05	6.34067e-05
ENSMUST00000195240	ENSMUSG00000102917	known	ENSMUSG00000032621	Srek1	splicing regulatory glutamine/lysine-rich protein 1 [Source:MGI Symbol;Acc:MGI:2145245]	0.931538	1.05512e-05	3.57775e-05
ENSMUST00000195240	ENSMUSG00000102917	known	ENSMUSG00000042508	Dmtf1	cyclin D binding myb-like transcription factor 1 [Source:MGI Symbol;Acc:MGI:1344415]	0.908121	4.4121e-05	5.73048e-05
ENSMUST00000195240	ENSMUSG00000102917	known	ENSMUSG00000070372	Capza1	capping protein (actin filament) muscle Z-line, alpha 1 [Source:MGI Symbol;Acc:MGI:106227]	0.918698	2.43767e-05	4.67284e-05
ENSMUST00000195240	ENSMUSG00000102917	known	ENSMUSG00000022369	Mtbp	Mdm2, transformed 3T3 cell double minute p53 binding protein [Source:MGI Symbol;Acc:MGI:2146005]	0.91539	2.95869e-05	4.98496e-05
ENSMUST00000195240	ENSMUSG00000102917	known	ENSMUSG00000027185	Nat10	N-acetyltransferase 10 [Source:MGI Symbol;Acc:MGI:2138939]	0.924312	1.72103e-05	4.15986e-05
ENSMUST00000195240	ENSMUSG00000102917	known	ENSMUSG00000019897	Ccdc59	coiled-coil domain containing 59 [Source:MGI Symbol;Acc:MGI:1289302]	0.911485	3.68268e-05	5.36871e-05
ENSMUST00000195240	ENSMUSG00000102917	known	ENSMUSG00000022790	Igsf11	immunoglobulin superfamily, member 11 [Source:MGI Symbol;Acc:MGI:2388477]	0.947325	2.92245e-06	2.4827e-05
ENSMUST00000195240	ENSMUSG00000102917	known	ENSMUSG00000074579	Lekr1	leucine, glutamate and lysine rich 1 [Source:MGI Symbol;Acc:MGI:3645902]	0.903273	5.65786e-05	6.26185e-05
ENSMUST00000195240	ENSMUSG00000102917	known	ENSMUSG00000002833	Hdgfl2	HDGF like 2 [Source:MGI Symbol;Acc:MGI:1194492]	0.909874	4.01896e-05	5.53464e-05
ENSMUST00000195240	ENSMUSG00000102917	known	ENSMUSG00000024483	Ankhd1	ankyrin repeat and KH domain containing 1 [Source:MGI Symbol;Acc:MGI:1921733]	0.920066	2.24462e-05	4.54561e-05
ENSMUST00000195240	ENSMUSG00000102917	known	ENSMUSG00000023952	Gtpbp2	GTP binding protein 2 [Source:MGI Symbol;Acc:MGI:1860138]	0.913958	3.20978e-05	5.13099e-05
ENSMUST00000195240	ENSMUSG00000102917	known	ENSMUSG00000031518	Spata4	spermatogenesis associated 4 [Source:MGI Symbol;Acc:MGI:1916531]	0.938652	6.17034e-06	3.04527e-05
ENSMUST00000195240	ENSMUSG00000102917	known	ENSMUSG00000027550	Lrrcc1	leucine rich repeat and coiled-coil domain containing 1 [Source:MGI Symbol;Acc:MGI:1918960]	0.931613	1.04943e-05	3.57478e-05
ENSMUST00000195240	ENSMUSG00000102917	known	ENSMUSG00000033799	Tasor2	transcription activation suppressor family member 2 [Source:MGI Symbol;Acc:MGI:2145274]	0.91651	2.77336e-05	4.88442e-05
ENSMUST00000195240	ENSMUSG00000102917	known	ENSMUSG00000005682	Pan2	PAN2 poly(A) specific ribonuclease subunit [Source:MGI Symbol;Acc:MGI:1918984]	0.912907	3.40453e-05	5.22233e-05
ENSMUST00000195240	ENSMUSG00000102917	known	ENSMUSG00000020783	Ncbp3	nuclear cap binding subunit 3 [Source:MGI Symbol;Acc:MGI:1914124]	0.904067	5.43693e-05	6.18176e-05
ENSMUST00000195240	ENSMUSG00000102917	known	ENSMUSG00000024073	Birc6	baculoviral IAP repeat-containing 6 [Source:MGI Symbol;Acc:MGI:1276108]	0.906749	4.74027e-05	5.88385e-05
ENSMUST00000195240	ENSMUSG00000102917	known	ENSMUSG00000075000	Nrbf2	nuclear receptor binding factor 2 [Source:MGI Symbol;Acc:MGI:1354950]	0.927514	1.39419e-05	3.89851e-05
ENSMUST00000195240	ENSMUSG00000102917	known	ENSMUSG00000078515	Ddi2	DNA-damage inducible protein 2 [Source:MGI Symbol;Acc:MGI:1917244]	0.927061	1.43714e-05	3.93357e-05
ENSMUST00000195240	ENSMUSG00000102917	known	ENSMUSG00000047766	Lrrc49	leucine rich repeat containing 49 [Source:MGI Symbol;Acc:MGI:2442689]	0.94116	5.02955e-06	2.87741e-05
ENSMUST00000195240	ENSMUSG00000102917	known	MSTRG.20324		-	0.91964	2.30346e-05	4.58506e-05
ENSMUST00000195240	ENSMUSG00000102917	known	MSTRG.23378		-	0.91163	3.65344e-05	5.35277e-05
ENSMUST00000195240	ENSMUSG00000102917	known	ENSMUSG00000028413	B4galt1	UDP-Gal:betaGlcNAc beta 1,4- galactosyltransferase, polypeptide 1 [Source:MGI Symbol;Acc:MGI:95705]	0.941237	4.99759e-06	2.87559e-05
ENSMUST00000195240	ENSMUSG00000102917	known	ENSMUSG00000072647	Adam1a	a disintegrin and metallopeptidase domain 1a [Source:MGI Symbol;Acc:MGI:2429504]	0.946532	3.14491e-06	2.52803e-05
ENSMUST00000195240	ENSMUSG00000102917	known	ENSMUSG00000031174	Rpgr	retinitis pigmentosa GTPase regulator [Source:MGI Symbol;Acc:MGI:1344037]	0.914111	3.18222e-05	5.11867e-05
ENSMUST00000195240	ENSMUSG00000102917	known	ENSMUSG00000066760	Psg16	pregnancy specific glycoprotein 16 [Source:MGI Symbol;Acc:MGI:1347249]	0.903248	5.66511e-05	6.26506e-05
ENSMUST00000195240	ENSMUSG00000102917	known	ENSMUSG00000007812	Zfp655	zinc finger protein 655 [Source:MGI Symbol;Acc:MGI:1919861]	0.930488	1.13647e-05	3.65948e-05
ENSMUST00000195240	ENSMUSG00000102917	known	ENSMUSG00000021257	Angel1	angel homolog 1 [Source:MGI Symbol;Acc:MGI:1915987]	0.900857	6.37399e-05	6.53835e-05
ENSMUST00000195240	ENSMUSG00000102917	known	ENSMUSG00000044471	Lncpint	long non-protein coding RNA, Trp53 induced transcript [Source:MGI Symbol;Acc:MGI:2673128]	0.925284	1.61607e-05	4.07454e-05
ENSMUST00000195240	ENSMUSG00000102917	known	ENSMUSG00000004677	Myo9b	myosin IXb [Source:MGI Symbol;Acc:MGI:106624]	0.915938	2.86691e-05	4.93333e-05
ENSMUST00000195240	ENSMUSG00000102917	known	ENSMUSG00000022718	Dgcr8	DGCR8, microprocessor complex subunit [Source:MGI Symbol;Acc:MGI:2151114]	0.908174	4.39978e-05	5.7238e-05
ENSMUST00000195240	ENSMUSG00000102917	known	ENSMUSG00000028653	Trit1	tRNA isopentenyltransferase 1 [Source:MGI Symbol;Acc:MGI:1914216]	0.919689	2.29655e-05	4.58379e-05
ENSMUST00000195240	ENSMUSG00000102917	known	ENSMUSG00000107702	Gm44140	predicted gene, 44140 [Source:MGI Symbol;Acc:MGI:5690532]	0.942884	4.34741e-06	2.7481e-05
ENSMUST00000195240	ENSMUSG00000102917	known	ENSMUSG00000036611	Eepd1	endonuclease/exonuclease/phosphatase family domain containing 1 [Source:MGI Symbol;Acc:MGI:1914734]	0.912889	3.40797e-05	5.22495e-05
ENSMUST00000195240	ENSMUSG00000102917	known	ENSMUSG00000027715	Ccna2	cyclin A2 [Source:MGI Symbol;Acc:MGI:108069]	0.910353	3.91659e-05	5.48772e-05
ENSMUST00000195240	ENSMUSG00000102917	known	ENSMUSG00000026442	Nfasc	neurofascin [Source:MGI Symbol;Acc:MGI:104753]	0.948157	2.70278e-06	2.43381e-05
ENSMUST00000195240	ENSMUSG00000102917	known	ENSMUSG00000116275	Zc3h11a	zinc finger CCCH type containing 11A [Source:MGI Symbol;Acc:MGI:1917829]	0.902365	5.91912e-05	6.36989e-05
ENSMUST00000195240	ENSMUSG00000102917	known	ENSMUSG00000062202	Btbd9	BTB (POZ) domain containing 9 [Source:MGI Symbol;Acc:MGI:1916625]	0.921883	2.00711e-05	4.38984e-05
ENSMUST00000195240	ENSMUSG00000102917	known	ENSMUSG00000020863	Luc7l3	LUC7-like 3 (S. cerevisiae) [Source:MGI Symbol;Acc:MGI:1914934]	0.905893	4.95439e-05	5.96928e-05
ENSMUST00000195240	ENSMUSG00000102917	known	ENSMUSG00000016200	Syt14	synaptotagmin XIV [Source:MGI Symbol;Acc:MGI:2444490]	0.909564	4.08636e-05	5.56847e-05
ENSMUST00000195240	ENSMUSG00000102917	known	ENSMUSG00000028456	Unc13b	unc-13 homolog B [Source:MGI Symbol;Acc:MGI:1342278]	0.918252	2.50339e-05	4.7134e-05
ENSMUST00000195240	ENSMUSG00000102917	known	ENSMUSG00000028454	Pigo	phosphatidylinositol glycan anchor biosynthesis, class O [Source:MGI Symbol;Acc:MGI:1861452]	0.912811	3.42272e-05	5.231e-05
ENSMUST00000195240	ENSMUSG00000102917	known	ENSMUSG00000086662	BC046251	cDNA sequence BC046251 [Source:MGI Symbol;Acc:MGI:3039598]	0.931223	1.07902e-05	3.60546e-05
ENSMUST00000195240	ENSMUSG00000102917	known	ENSMUSG00000031608	Galnt7	polypeptide N-acetylgalactosaminyltransferase 7 [Source:MGI Symbol;Acc:MGI:1349449]	0.927265	1.41773e-05	3.91282e-05
ENSMUST00000195240	ENSMUSG00000102917	known	MSTRG.22422		-	0.956538	1.13526e-06	1.92342e-05
ENSMUST00000195240	ENSMUSG00000102917	known	ENSMUSG00000045349	Sh2d5	SH2 domain containing 5 [Source:MGI Symbol;Acc:MGI:2446215]	0.902848	5.77902e-05	6.31521e-05
ENSMUST00000195240	ENSMUSG00000102917	known	ENSMUSG00000032560	Dnajc13	DnaJ heat shock protein family (Hsp40) member C13 [Source:MGI Symbol;Acc:MGI:2676368]	0.942669	4.42844e-06	2.75663e-05
ENSMUST00000195240	ENSMUSG00000102917	known	ENSMUSG00000032563	Mrpl3	mitochondrial ribosomal protein L3 [Source:MGI Symbol;Acc:MGI:2137204]	0.92055	2.17928e-05	4.49943e-05
ENSMUST00000195240	ENSMUSG00000102917	known	ENSMUSG00000036097	Slf2	SMC5-SMC6 complex localization factor 2 [Source:MGI Symbol;Acc:MGI:1924968]	0.921017	2.11773e-05	4.45846e-05
ENSMUST00000195240	ENSMUSG00000102917	known	ENSMUSG00000028613	Lrp8	low density lipoprotein receptor-related protein 8, apolipoprotein e receptor [Source:MGI Symbol;Acc:MGI:1340044]	0.901097	6.29991e-05	6.50994e-05
ENSMUST00000195240	ENSMUSG00000102917	known	MSTRG.22856		-	0.91482	3.05682e-05	5.0483e-05
ENSMUST00000195240	ENSMUSG00000102917	known	ENSMUSG00000021470	Ercc6l2	excision repair cross-complementing rodent repair deficiency, complementation group 6 like 2 [Source:MGI Symbol;Acc:MGI:1923501]	0.906683	4.75648e-05	5.89088e-05
ENSMUST00000195240	ENSMUSG00000102917	known	ENSMUSG00000040451	Sgms1	sphingomyelin synthase 1 [Source:MGI Symbol;Acc:MGI:2444110]	0.94316	4.24544e-06	2.72429e-05
ENSMUST00000195240	ENSMUSG00000102917	known	ENSMUSG00000029207	Apbb2	amyloid beta (A4) precursor protein-binding, family B, member 2 [Source:MGI Symbol;Acc:MGI:108405]	0.911687	3.64217e-05	5.34623e-05
ENSMUST00000195240	ENSMUSG00000102917	known	ENSMUSG00000033106	Slc7a6os	solute carrier family 7, member 6 opposite strand [Source:MGI Symbol;Acc:MGI:1916951]	0.921308	2.08011e-05	4.4416e-05
ENSMUST00000195240	ENSMUSG00000102917	known	ENSMUSG00000041995	Zbed3	zinc finger, BED type containing 3 [Source:MGI Symbol;Acc:MGI:1919364]	0.91587	2.8781e-05	4.943e-05
ENSMUST00000195240	ENSMUSG00000102917	known	MSTRG.7076		-	0.925083	1.63738e-05	4.08358e-05
ENSMUST00000195240	ENSMUSG00000102917	known	ENSMUSG00000044712	Slc38a6	solute carrier family 38, member 6 [Source:MGI Symbol;Acc:MGI:3648156]	0.939736	5.65458e-06	2.96805e-05
ENSMUST00000195240	ENSMUSG00000102917	known	ENSMUSG00000096265	4930467E23Rik	RIKEN cDNA 4930467E23 gene [Source:MGI Symbol;Acc:MGI:1923056]	0.95708	1.06712e-06	1.89547e-05
ENSMUST00000195240	ENSMUSG00000102917	known	ENSMUSG00000035614	Togaram1	TOG array regulator of axonemal microtubules 1 [Source:MGI Symbol;Acc:MGI:2684313]	0.917448	2.62528e-05	4.78436e-05
ENSMUST00000195240	ENSMUSG00000102917	known	ENSMUSG00000025019	Lcor	ligand dependent nuclear receptor corepressor [Source:MGI Symbol;Acc:MGI:2443930]	0.918096	2.52666e-05	4.72952e-05
ENSMUST00000195240	ENSMUSG00000102917	known	ENSMUSG00000036339	Tmem260	transmembrane protein 260 [Source:MGI Symbol;Acc:MGI:2443219]	0.930619	1.12605e-05	3.64633e-05
ENSMUST00000195240	ENSMUSG00000102917	known	ENSMUSG00000091764	Zfp964	zinc finger protein 964 [Source:MGI Symbol;Acc:MGI:3646490]	0.909352	4.13307e-05	5.59279e-05
ENSMUST00000195240	ENSMUSG00000102917	known	ENSMUSG00000020770	Unk	unkempt family zinc finger [Source:MGI Symbol;Acc:MGI:2442456]	0.924829	1.66453e-05	4.10403e-05
ENSMUST00000195240	ENSMUSG00000102917	known	ENSMUSG00000029022	Miip	migration and invasion inhibitory protein [Source:MGI Symbol;Acc:MGI:106506]	0.901243	6.25504e-05	6.48964e-05
ENSMUST00000195240	ENSMUSG00000102917	known	ENSMUSG00000038208	Pgap3	post-GPI attachment to proteins 3 [Source:MGI Symbol;Acc:MGI:2444461]	0.905926	4.94604e-05	5.9641e-05
ENSMUST00000195240	ENSMUSG00000102917	known	ENSMUSG00000002265	Peg3	paternally expressed 3 [Source:MGI Symbol;Acc:MGI:104748]	0.93521	8.05942e-06	3.31944e-05
ENSMUST00000195240	ENSMUSG00000102917	known	ENSMUSG00000023473	Celsr3	cadherin, EGF LAG seven-pass G-type receptor 3 [Source:MGI Symbol;Acc:MGI:1858236]	0.924991	1.64711e-05	4.09091e-05
ENSMUST00000195240	ENSMUSG00000102917	known	ENSMUSG00000047084	Ngrn	neugrin, neurite outgrowth associated [Source:MGI Symbol;Acc:MGI:1933212]	0.921784	2.01961e-05	4.39835e-05
chr2:181551140-181552880	ENSMUSG00000000826	known	ENSMUSG00000033863	Klf9	Kruppel-like factor 9 [Source:MGI Symbol;Acc:MGI:1333856]	0.919374	2.3408e-05	4.60433e-05
chr2:181551140-181552880	ENSMUSG00000000826	known	ENSMUSG00000027404	Snrpb	small nuclear ribonucleoprotein B [Source:MGI Symbol;Acc:MGI:98342]	0.908168	4.4012e-05	5.72439e-05
chr2:181551140-181552880	ENSMUSG00000000826	known	ENSMUSG00000048285	Frmd6	FERM domain containing 6 [Source:MGI Symbol;Acc:MGI:2442579]	0.912509	3.48071e-05	5.26703e-05
chr2:181551140-181552880	ENSMUSG00000000826	known	ENSMUSG00000037149	Ddx1	DEAD (Asp-Glu-Ala-Asp) box polypeptide 1 [Source:MGI Symbol;Acc:MGI:2144727]	0.917179	2.66715e-05	4.80956e-05
chr2:181551140-181552880	ENSMUSG00000000826	known	ENSMUSG00000026202	Tuba4a	tubulin, alpha 4A [Source:MGI Symbol;Acc:MGI:1095410]	0.921958	1.9978e-05	4.38771e-05
chr2:181551140-181552880	ENSMUSG00000000826	known	ENSMUSG00000056296	Synpr	synaptoporin [Source:MGI Symbol;Acc:MGI:1919253]	0.911041	3.77307e-05	5.42303e-05
chr2:181551140-181552880	ENSMUSG00000000826	known	ENSMUSG00000026975	Dph7	diphthamine biosynethesis 7 [Source:MGI Symbol;Acc:MGI:1914478]	0.912619	3.45956e-05	5.25416e-05
chr2:181551140-181552880	ENSMUSG00000000826	known	ENSMUSG00000020691	Mettl2	methyltransferase like 2 [Source:MGI Symbol;Acc:MGI:1289171]	0.914631	3.08984e-05	5.06778e-05
chr2:181551140-181552880	ENSMUSG00000000826	known	ENSMUSG00000090698	Apold1	apolipoprotein L domain containing 1 [Source:MGI Symbol;Acc:MGI:2685921]	0.901832	6.07706e-05	6.43066e-05
chr2:181551140-181552880	ENSMUSG00000000826	known	ENSMUSG00000043067	Dpy19l1	dpy-19-like 1 (C. elegans) [Source:MGI Symbol;Acc:MGI:1915685]	0.913316	3.32771e-05	5.18557e-05
chr2:181551140-181552880	ENSMUSG00000000826	known	ENSMUSG00000031007	Atp6ap2	ATPase, H+ transporting, lysosomal accessory protein 2 [Source:MGI Symbol;Acc:MGI:1917745]	0.937915	6.54171e-06	3.1068e-05
chr2:181551140-181552880	ENSMUSG00000000826	known	ENSMUSG00000023067	Cdkn1a	cyclin-dependent kinase inhibitor 1A (P21) [Source:MGI Symbol;Acc:MGI:104556]	0.94224	4.59317e-06	2.79623e-05
chr2:181551140-181552880	ENSMUSG00000000826	known	ENSMUSG00000027007	Itprid2	ITPR interacting domain containing 2 [Source:MGI Symbol;Acc:MGI:1917849]	0.920621	2.16983e-05	4.49241e-05
chr2:181551140-181552880	ENSMUSG00000000826	known	ENSMUSG00000031394	Opn1mw	opsin 1 (cone pigments), medium-wave-sensitive (color blindness, deutan) [Source:MGI Symbol;Acc:MGI:1097692]	0.969761	1.89259e-07	1.13379e-05
chr2:181551140-181552880	ENSMUSG00000000826	known	ENSMUSG00000021730	Hcn1	hyperpolarization activated cyclic nucleotide gated potassium channel 1 [Source:MGI Symbol;Acc:MGI:1096392]	0.940892	5.14295e-06	2.90035e-05
chr2:181551140-181552880	ENSMUSG00000000826	known	ENSMUSG00000030967	Zranb1	zinc finger, RAN-binding domain containing 1 [Source:MGI Symbol;Acc:MGI:106441]	0.908521	4.31992e-05	5.69106e-05
chr2:181551140-181552880	ENSMUSG00000000826	known	ENSMUSG00000031568	Rwdd4a	RWD domain containing 4A [Source:MGI Symbol;Acc:MGI:2681000]	0.923744	1.78485e-05	4.21976e-05
chr2:181551140-181552880	ENSMUSG00000000826	known	ENSMUSG00000025971	Maip1	matrix AAA peptidase interacting protein 1 [Source:MGI Symbol;Acc:MGI:1915365]	0.932027	1.01881e-05	3.54577e-05
chr2:181551140-181552880	ENSMUSG00000000826	known	ENSMUSG00000051323	Pcdh19	protocadherin 19 [Source:MGI Symbol;Acc:MGI:2685563]	0.93782	6.59088e-06	3.11563e-05
chr2:181551140-181552880	ENSMUSG00000000826	known	ENSMUSG00000064341	mt-Nd1	mitochondrially encoded NADH dehydrogenase 1 [Source:MGI Symbol;Acc:MGI:101787]	0.903084	5.71142e-05	6.29042e-05
chr2:181551140-181552880	ENSMUSG00000000826	known	ENSMUSG00000079550	Mpp4	membrane protein, palmitoylated 4 (MAGUK p55 subfamily member 4) [Source:MGI Symbol;Acc:MGI:2386681]	0.909534	4.09304e-05	5.5727e-05
chr2:181551140-181552880	ENSMUSG00000000826	known	ENSMUSG00000052684	Jun	jun proto-oncogene [Source:MGI Symbol;Acc:MGI:96646]	0.90049	6.48881e-05	6.58105e-05
chr2:181551140-181552880	ENSMUSG00000000826	known	ENSMUSG00000022893	Adamts1	a disintegrin-like and metallopeptidase (reprolysin type) with thrombospondin type 1 motif, 1 [Source:MGI Symbol;Acc:MGI:109249]	0.938699	6.14735e-06	3.04268e-05
chr2:181551140-181552880	ENSMUSG00000000826	known	ENSMUSG00000029086	Prom1	prominin 1 [Source:MGI Symbol;Acc:MGI:1100886]	0.953561	1.57304e-06	2.11754e-05
chr2:181551140-181552880	ENSMUSG00000000826	known	ENSMUSG00000002635	Pdcd2l	programmed cell death 2-like [Source:MGI Symbol;Acc:MGI:1915329]	0.920172	2.23022e-05	4.53586e-05
chr2:181551140-181552880	ENSMUSG00000000826	known	ENSMUSG00000048015	Neurod4	neurogenic differentiation 4 [Source:MGI Symbol;Acc:MGI:108055]	0.913001	3.38677e-05	5.21333e-05
chr2:181551140-181552880	ENSMUSG00000000826	known	ENSMUSG00000035781	R3hdm4	R3H domain containing 4 [Source:MGI Symbol;Acc:MGI:1924814]	0.919032	2.38936e-05	4.63444e-05
chr2:181551140-181552880	ENSMUSG00000000826	known	ENSMUSG00000000420	Galnt1	polypeptide N-acetylgalactosaminyltransferase 1 [Source:MGI Symbol;Acc:MGI:894693]	0.915339	2.96745e-05	4.9885e-05
chr2:181551140-181552880	ENSMUSG00000000826	known	ENSMUSG00000034575	Tent4a	terminal nucleotidyltransferase 4A [Source:MGI Symbol;Acc:MGI:2682295]	0.910808	3.82117e-05	5.44515e-05
chr2:181551140-181552880	ENSMUSG00000000826	known	ENSMUSG00000032902	Slc16a1	solute carrier family 16 (monocarboxylic acid transporters), member 1 [Source:MGI Symbol;Acc:MGI:106013]	0.90697	4.68612e-05	5.86403e-05
chr2:181551140-181552880	ENSMUSG00000000826	known	ENSMUSG00000039231	Suv39h1	suppressor of variegation 3-9 1 [Source:MGI Symbol;Acc:MGI:1099440]	0.903953	5.4684e-05	6.19546e-05
chr2:181551140-181552880	ENSMUSG00000000826	known	ENSMUSG00000062929	Cfl2	cofilin 2, muscle [Source:MGI Symbol;Acc:MGI:101763]	0.901528	6.16832e-05	6.46004e-05
chr2:181551140-181552880	ENSMUSG00000000826	known	ENSMUSG00000013663	Pten	phosphatase and tensin homolog [Source:MGI Symbol;Acc:MGI:109583]	0.92346	1.81746e-05	4.25131e-05
chr2:181551140-181552880	ENSMUSG00000000826	known	ENSMUSG00000040151	Hs2st1	heparan sulfate 2-O-sulfotransferase 1 [Source:MGI Symbol;Acc:MGI:1346049]	0.926345	1.50729e-05	3.99296e-05
chr2:181551140-181552880	ENSMUSG00000000826	known	ENSMUSG00000037287	Tbcel	tubulin folding cofactor E-like [Source:MGI Symbol;Acc:MGI:1925543]	0.929022	1.25831e-05	3.7831e-05
chr2:181551140-181552880	ENSMUSG00000000826	known	ENSMUSG00000021282	Eif5	eukaryotic translation initiation factor 5 [Source:MGI Symbol;Acc:MGI:95309]	0.907243	4.61997e-05	5.83831e-05
chr2:181551140-181552880	ENSMUSG00000000826	known	ENSMUSG00000041773	Enc1	ectodermal-neural cortex 1 [Source:MGI Symbol;Acc:MGI:109610]	0.902158	5.98015e-05	6.39598e-05
chr2:181551140-181552880	ENSMUSG00000000826	known	ENSMUSG00000020275	Rel	reticuloendotheliosis oncogene [Source:MGI Symbol;Acc:MGI:97897]	0.940263	5.41684e-06	2.94007e-05
chr2:181551140-181552880	ENSMUSG00000000826	known	ENSMUSG00000021072	Tmx1	thioredoxin-related transmembrane protein 1 [Source:MGI Symbol;Acc:MGI:1919986]	0.958036	9.55072e-07	1.83509e-05
chr2:181551140-181552880	ENSMUSG00000000826	known	ENSMUSG00000021248	Tmed10	transmembrane p24 trafficking protein 10 [Source:MGI Symbol;Acc:MGI:1915831]	0.940393	5.35931e-06	2.93359e-05
chr2:181551140-181552880	ENSMUSG00000000826	known	ENSMUSG00000035620	Ric8b	RIC8 guanine nucleotide exchange factor B [Source:MGI Symbol;Acc:MGI:2682307]	0.934552	8.46759e-06	3.35904e-05
chr2:181551140-181552880	ENSMUSG00000000826	known	ENSMUSG00000032579	Hemk1	HemK methyltransferase family member 1 [Source:MGI Symbol;Acc:MGI:1916786]	0.952639	1.73282e-06	2.17414e-05
chr2:181551140-181552880	ENSMUSG00000000826	known	ENSMUSG00000051000	Fam160a1	family with sequence similarity 160, member A1 [Source:MGI Symbol;Acc:MGI:2444746]	0.916254	2.81501e-05	4.91005e-05
chr2:181551140-181552880	ENSMUSG00000000826	known	ENSMUSG00000056055	Sag	S-antigen, retina and pineal gland (arrestin) [Source:MGI Symbol;Acc:MGI:98227]	0.913462	3.30052e-05	5.17485e-05
chr2:181551140-181552880	ENSMUSG00000000826	known	ENSMUSG00000068874	Selenbp1	selenium binding protein 1 [Source:MGI Symbol;Acc:MGI:96825]	0.928565	1.29835e-05	3.82614e-05
chr2:181551140-181552880	ENSMUSG00000000826	known	ENSMUSG00000031843	Mphosph6	M phase phosphoprotein 6 [Source:MGI Symbol;Acc:MGI:1915783]	0.902891	5.7666e-05	6.3121e-05
chr2:181551140-181552880	ENSMUSG00000000826	known	ENSMUSG00000035356	Nfkbiz	nuclear factor of kappa light polypeptide gene enhancer in B cells inhibitor, zeta [Source:MGI Symbol;Acc:MGI:1931595]	0.915722	2.90284e-05	4.95554e-05
chr2:181551140-181552880	ENSMUSG00000000826	known	ENSMUSG00000044026	Slc35g1	solute carrier family 35, member G1 [Source:MGI Symbol;Acc:MGI:2444789]	0.907713	4.50768e-05	5.78176e-05
chr2:181551140-181552880	ENSMUSG00000000826	known	ENSMUSG00000027660	Skil	SKI-like [Source:MGI Symbol;Acc:MGI:106203]	0.930951	1.10003e-05	3.62111e-05
chr2:181551140-181552880	ENSMUSG00000000826	known	ENSMUSG00000019960	Dusp6	dual specificity phosphatase 6 [Source:MGI Symbol;Acc:MGI:1914853]	0.916726	2.73869e-05	4.85951e-05
chr2:181551140-181552880	ENSMUSG00000000826	known	ENSMUSG00000044068	Zrsr1	zinc finger (CCCH type), RNA binding motif and serine/arginine rich 1 [Source:MGI Symbol;Acc:MGI:98885]	0.907598	4.535e-05	5.79917e-05
chr2:181551140-181552880	ENSMUSG00000000826	known	ENSMUSG00000048720	Tbc1d12	TBC1D12: TBC1 domain family, member 12 [Source:MGI Symbol;Acc:MGI:2384803]	0.905481	5.06038e-05	6.01567e-05
chr2:181551140-181552880	ENSMUSG00000000826	known	MSTRG.1542		-	0.907986	4.4434e-05	5.74617e-05
chr2:181551140-181552880	ENSMUSG00000000826	known	ENSMUSG00000028246	Faxc	failed axon connections homolog [Source:MGI Symbol;Acc:MGI:1923382]	0.923414	1.82284e-05	4.25246e-05
chr2:181551140-181552880	ENSMUSG00000000826	known	ENSMUSG00000055148	Klf2	Kruppel-like factor 2 (lung) [Source:MGI Symbol;Acc:MGI:1342772]	0.90765	4.52256e-05	5.79129e-05
chr2:181551140-181552880	ENSMUSG00000000826	known	ENSMUSG00000031776	Arl2bp	ADP-ribosylation factor-like 2 binding protein [Source:MGI Symbol;Acc:MGI:1349429]	0.931944	1.0249e-05	3.55053e-05
chr2:181551140-181552880	ENSMUSG00000000826	known	ENSMUSG00000034620	Rxylt1	ribitol xylosyltransferase 1 [Source:MGI Symbol;Acc:MGI:2384919]	0.930126	1.16568e-05	3.68776e-05
chr2:181551140-181552880	ENSMUSG00000000826	known	ENSMUSG00000039100	Marchf6	membrane associated ring-CH-type finger 6 [Source:MGI Symbol;Acc:MGI:2442773]	0.909332	4.13747e-05	5.59591e-05
chr2:181551140-181552880	ENSMUSG00000000826	known	ENSMUSG00000072872	Rybp	RING1 and YY1 binding protein [Source:MGI Symbol;Acc:MGI:1929059]	0.913424	3.30768e-05	5.17764e-05
chr2:181551140-181552880	ENSMUSG00000000826	known	ENSMUSG00000064373	Selenop	selenoprotein P [Source:MGI Symbol;Acc:MGI:894288]	0.912371	3.50728e-05	5.28151e-05
chr2:181551140-181552880	ENSMUSG00000000826	known	ENSMUSG00000068615	Gjd2	gap junction protein, delta 2 [Source:MGI Symbol;Acc:MGI:1334209]	0.904727	5.25853e-05	6.10397e-05
chr2:181551140-181552880	ENSMUSG00000000826	known	ENSMUSG00000025551	Fgf14	fibroblast growth factor 14 [Source:MGI Symbol;Acc:MGI:109189]	0.902437	5.89815e-05	6.35824e-05
chr2:181551140-181552880	ENSMUSG00000000826	known	ENSMUSG00000046447	Camk2n1	calcium/calmodulin-dependent protein kinase II inhibitor 1 [Source:MGI Symbol;Acc:MGI:1913509]	0.901094	6.30088e-05	6.50998e-05
chr2:181551140-181552880	ENSMUSG00000000826	known	ENSMUSG00000021701	Plk2	polo like kinase 2 [Source:MGI Symbol;Acc:MGI:1099790]	0.90244	5.89723e-05	6.35782e-05
chr2:181551140-181552880	ENSMUSG00000000826	known	ENSMUSG00000038388	Mpp6	membrane protein, palmitoylated 6 (MAGUK p55 subfamily member 6) [Source:MGI Symbol;Acc:MGI:1927340]	0.904267	5.38248e-05	6.16415e-05
chr2:181551140-181552880	ENSMUSG00000000826	known	ENSMUSG00000054364	Rhob	ras homolog family member B [Source:MGI Symbol;Acc:MGI:107949]	0.90113	6.28973e-05	6.50737e-05
chr2:181551140-181552880	ENSMUSG00000000826	known	ENSMUSG00000039145	Camk1d	calcium/calmodulin-dependent protein kinase ID [Source:MGI Symbol;Acc:MGI:2442190]	0.943871	3.99118e-06	2.66748e-05
chr2:181551140-181552880	ENSMUSG00000000826	known	ENSMUSG00000093904	Tomm20	translocase of outer mitochondrial membrane 20 [Source:MGI Symbol;Acc:MGI:1915202]	0.911891	3.6016e-05	5.32413e-05
chr2:181551140-181552880	ENSMUSG00000000826	known	ENSMUSG00000019232	Etnppl	ethanolamine phosphate phospholyase [Source:MGI Symbol;Acc:MGI:1919010]	0.906968	4.6865e-05	5.86421e-05
chr2:181551140-181552880	ENSMUSG00000000826	known	ENSMUSG00000040918	Slc19a2	solute carrier family 19 (thiamine transporter), member 2 [Source:MGI Symbol;Acc:MGI:1928761]	0.916178	2.82731e-05	4.91782e-05
chr2:181551140-181552880	ENSMUSG00000000826	known	ENSMUSG00000022799	Arhgap31	Rho GTPase activating protein 31 [Source:MGI Symbol;Acc:MGI:1333857]	0.932887	9.57395e-06	3.47391e-05
chr2:181551140-181552880	ENSMUSG00000000826	known	MSTRG.6740		-	0.918634	2.44699e-05	4.68042e-05
chr2:181551140-181552880	ENSMUSG00000000826	known	ENSMUSG00000056313	Tcim	transcriptional and immune response regulator [Source:MGI Symbol;Acc:MGI:1916318]	0.924093	1.74544e-05	4.18275e-05
chr2:181551140-181552880	ENSMUSG00000000826	known	ENSMUSG00000053094	Tmem248	transmembrane protein 248 [Source:MGI Symbol;Acc:MGI:1918917]	0.944437	3.79767e-06	2.63618e-05
chr2:181551140-181552880	ENSMUSG00000000826	known	ENSMUSG00000024261	Syt4	synaptotagmin IV [Source:MGI Symbol;Acc:MGI:101759]	0.925768	1.56567e-05	4.03367e-05
chr2:181551140-181552880	ENSMUSG00000000826	known	ENSMUSG00000028152	Tspan5	tetraspanin 5 [Source:MGI Symbol;Acc:MGI:1928096]	0.903655	5.55073e-05	6.22558e-05
chr2:181551140-181552880	ENSMUSG00000000826	known	ENSMUSG00000027893	Ahcyl1	S-adenosylhomocysteine hydrolase-like 1 [Source:MGI Symbol;Acc:MGI:2385184]	0.907662	4.51968e-05	5.78883e-05
chr2:181551140-181552880	ENSMUSG00000000826	known	ENSMUSG00000029776	Hibadh	3-hydroxyisobutyrate dehydrogenase [Source:MGI Symbol;Acc:MGI:1889802]	0.911935	3.59284e-05	5.32059e-05
chr2:181551140-181552880	ENSMUSG00000000826	known	ENSMUSG00000024072	Yipf4	Yip1 domain family, member 4 [Source:MGI Symbol;Acc:MGI:1915114]	0.900857	6.37404e-05	6.53835e-05
chr2:181551140-181552880	ENSMUSG00000000826	known	ENSMUSG00000010095	Slc3a2	solute carrier family 3 (activators of dibasic and neutral amino acid transport), member 2 [Source:MGI Symbol;Acc:MGI:96955]	0.930305	1.15116e-05	3.6715e-05
chr2:181551140-181552880	ENSMUSG00000000826	known	ENSMUSG00000033478	Fam160b1	family with sequence similarity 160, member B1 [Source:MGI Symbol;Acc:MGI:2147545]	0.912088	3.56264e-05	5.30851e-05
chr2:181551140-181552880	ENSMUSG00000000826	known	ENSMUSG00000032261	Sh3bgrl2	SH3 domain binding glutamic acid-rich protein like 2 [Source:MGI Symbol;Acc:MGI:1915350]	0.913045	3.3784e-05	5.21191e-05
chr2:181551140-181552880	ENSMUSG00000000826	known	ENSMUSG00000073725	Lmbrd1	LMBR1 domain containing 1 [Source:MGI Symbol;Acc:MGI:1915671]	0.916765	2.73253e-05	4.85558e-05
chr2:181551140-181552880	ENSMUSG00000000826	known	ENSMUSG00000047187	Rab2a	RAB2A, member RAS oncogene family [Source:MGI Symbol;Acc:MGI:1928750]	0.916296	2.80809e-05	4.90597e-05
chr2:181551140-181552880	ENSMUSG00000000826	known	MSTRG.14691		-	0.921496	2.05594e-05	4.42362e-05
chr2:181551140-181552880	ENSMUSG00000000826	known	ENSMUSG00000020423	Btg2	BTG anti-proliferation factor 2 [Source:MGI Symbol;Acc:MGI:108384]	0.911252	3.72985e-05	5.39888e-05
chr2:181551140-181552880	ENSMUSG00000000826	known	ENSMUSG00000006763	Saal1	serum amyloid A-like 1 [Source:MGI Symbol;Acc:MGI:1926185]	0.906312	4.84874e-05	5.92778e-05
chr2:181551140-181552880	ENSMUSG00000000826	known	ENSMUSG00000038323	1700066M21Rik	RIKEN cDNA 1700066M21 gene [Source:MGI Symbol;Acc:MGI:1920717]	0.934047	8.79178e-06	3.3871e-05
chr2:181551140-181552880	ENSMUSG00000000826	known	ENSMUSG00000025451	Paip1	polyadenylate binding protein-interacting protein 1 [Source:MGI Symbol;Acc:MGI:2384993]	0.900957	6.34318e-05	6.52672e-05
chr2:181551140-181552880	ENSMUSG00000000826	known	ENSMUSG00000038332	Sesn1	sestrin 1 [Source:MGI Symbol;Acc:MGI:2155278]	0.947828	2.78792e-06	2.45906e-05
chr2:181551140-181552880	ENSMUSG00000000826	known	ENSMUSG00000019818	Cd164	CD164 antigen [Source:MGI Symbol;Acc:MGI:1859568]	0.904458	5.33069e-05	6.13444e-05
chr2:181551140-181552880	ENSMUSG00000000826	known	ENSMUSG00000000078	Klf6	Kruppel-like factor 6 [Source:MGI Symbol;Acc:MGI:1346318]	0.904944	5.20092e-05	6.07626e-05
chr2:181551140-181552880	ENSMUSG00000000826	known	ENSMUSG00000073131	Vma21	VMA21 vacuolar H+-ATPase homolog (S. cerevisiae) [Source:MGI Symbol;Acc:MGI:1914298]	0.904629	5.28464e-05	6.11699e-05
chr2:181551140-181552880	ENSMUSG00000000826	known	ENSMUSG00000019877	Serinc1	serine incorporator 1 [Source:MGI Symbol;Acc:MGI:1926228]	0.930674	1.12169e-05	3.64147e-05
chr2:181551140-181552880	ENSMUSG00000000826	known	ENSMUSG00000031367	Ap1s2	adaptor-related protein complex 1, sigma 2 subunit [Source:MGI Symbol;Acc:MGI:1889383]	0.92768	1.37867e-05	3.88439e-05
chr2:181551140-181552880	ENSMUSG00000000826	known	ENSMUSG00000044258	Ctla2a	cytotoxic T lymphocyte-associated protein 2 alpha [Source:MGI Symbol;Acc:MGI:88554]	0.917451	2.62482e-05	4.78426e-05
chr2:181551140-181552880	ENSMUSG00000000826	known	ENSMUSG00000019997	Ccn2	cellular communication network factor 2 [Source:MGI Symbol;Acc:MGI:95537]	0.915799	2.89006e-05	4.94993e-05
chr2:181551140-181552880	ENSMUSG00000000826	known	ENSMUSG00000039384	Dusp10	dual specificity phosphatase 10 [Source:MGI Symbol;Acc:MGI:1927070]	0.955862	1.22488e-06	1.96528e-05
chr2:181551140-181552880	ENSMUSG00000000826	known	ENSMUSG00000025417	Pip4k2c	phosphatidylinositol-5-phosphate 4-kinase, type II, gamma [Source:MGI Symbol;Acc:MGI:2152214]	0.925953	1.54677e-05	4.01643e-05
chr2:181551140-181552880	ENSMUSG00000000826	known	ENSMUSG00000005846	Rsl1d1	ribosomal L1 domain containing 1 [Source:MGI Symbol;Acc:MGI:1913659]	0.905265	5.11656e-05	6.04122e-05
chr2:181551140-181552880	ENSMUSG00000000826	known	ENSMUSG00000015942	Gtf2ird2	GTF2I repeat domain containing 2 [Source:MGI Symbol;Acc:MGI:2149780]	0.920546	2.17986e-05	4.50025e-05
chr2:181551140-181552880	ENSMUSG00000000826	known	ENSMUSG00000024750	Zfand5	zinc finger, AN1-type domain 5 [Source:MGI Symbol;Acc:MGI:1278334]	0.937061	6.99443e-06	3.17837e-05
chr2:181551140-181552880	ENSMUSG00000000826	known	ENSMUSG00000030711	Sult1a1	sulfotransferase family 1A, phenol-preferring, member 1 [Source:MGI Symbol;Acc:MGI:102896]	0.914074	3.18882e-05	5.12191e-05
chr2:181551140-181552880	ENSMUSG00000000826	known	ENSMUSG00000059456	Ptk2b	PTK2 protein tyrosine kinase 2 beta [Source:MGI Symbol;Acc:MGI:104908]	0.919359	2.34293e-05	4.60547e-05
chr2:181551140-181552880	ENSMUSG00000000826	known	ENSMUSG00000031441	Atp11a	ATPase, class VI, type 11A [Source:MGI Symbol;Acc:MGI:1354735]	0.902449	5.89457e-05	6.35693e-05
chr2:181551140-181552880	ENSMUSG00000000826	known	ENSMUSG00000028633	Ctps	cytidine 5'-triphosphate synthase [Source:MGI Symbol;Acc:MGI:1858304]	0.92196	1.99757e-05	4.3876e-05
chr2:181551140-181552880	ENSMUSG00000000826	known	ENSMUSG00000024190	Dusp1	dual specificity phosphatase 1 [Source:MGI Symbol;Acc:MGI:105120]	0.927781	1.36931e-05	3.87748e-05
chr2:181551140-181552880	ENSMUSG00000000826	known	ENSMUSG00000022237	Ankrd33b	ankyrin repeat domain 33B [Source:MGI Symbol;Acc:MGI:1917904]	0.910784	3.82628e-05	5.44724e-05
chr2:181551140-181552880	ENSMUSG00000000826	known	ENSMUSG00000018143	Mafk	v-maf musculoaponeurotic fibrosarcoma oncogene family, protein K (avian) [Source:MGI Symbol;Acc:MGI:99951]	0.921294	2.08183e-05	4.4416e-05
chr2:181551140-181552880	ENSMUSG00000000826	known	ENSMUSG00000049892	Rasd1	RAS, dexamethasone-induced 1 [Source:MGI Symbol;Acc:MGI:1270848]	0.957392	1.02942e-06	1.8778e-05
chr2:181551140-181552880	ENSMUSG00000000826	known	ENSMUSG00000043384	Gprasp1	G protein-coupled receptor associated sorting protein 1 [Source:MGI Symbol;Acc:MGI:1917418]	0.909636	4.07071e-05	5.55829e-05
chr2:181551140-181552880	ENSMUSG00000000826	known	ENSMUSG00000067242	Lgi1	leucine-rich repeat LGI family, member 1 [Source:MGI Symbol;Acc:MGI:1861691]	0.903975	5.46222e-05	6.1937e-05
chr2:181551140-181552880	ENSMUSG00000000826	known	ENSMUSG00000032328	Tmem30a	transmembrane protein 30A [Source:MGI Symbol;Acc:MGI:106402]	0.905344	5.09575e-05	6.03178e-05
chr2:181551140-181552880	ENSMUSG00000000826	known	ENSMUSG00000017707	Serinc3	serine incorporator 3 [Source:MGI Symbol;Acc:MGI:1349457]	0.936658	7.21587e-06	3.21447e-05
chr2:181551140-181552880	ENSMUSG00000000826	known	ENSMUSG00000040536	Necab1	N-terminal EF-hand calcium binding protein 1 [Source:MGI Symbol;Acc:MGI:1916602]	0.926319	1.50988e-05	3.99499e-05
chr10:80157949-80158367	ENSMUSG00000035621	known	ENSMUSG00000027286	Lrrc57	leucine rich repeat containing 57 [Source:MGI Symbol;Acc:MGI:1913856]	0.929047	1.25617e-05	3.78086e-05
chr10:80157949-80158367	ENSMUSG00000035621	known	ENSMUSG00000036934	4921524J17Rik	RIKEN cDNA 4921524J17 gene [Source:MGI Symbol;Acc:MGI:1913964]	0.916089	2.84194e-05	4.92049e-05
chr10:80157949-80158367	ENSMUSG00000035621	known	ENSMUSG00000019888	Mgat4c	MGAT4 family, member C [Source:MGI Symbol;Acc:MGI:1914819]	0.909424	4.11723e-05	5.58326e-05
chr10:80157949-80158367	ENSMUSG00000035621	known	ENSMUSG00000028128	F3	coagulation factor III [Source:MGI Symbol;Acc:MGI:88381]	0.923152	1.85333e-05	4.27815e-05
chr10:80157949-80158367	ENSMUSG00000035621	known	ENSMUSG00000030788	Rnf141	ring finger protein 141 [Source:MGI Symbol;Acc:MGI:1914400]	0.938378	6.30645e-06	3.06918e-05
chr10:80157949-80158367	ENSMUSG00000035621	known	ENSMUSG00000046178	Nxph1	neurexophilin 1 [Source:MGI Symbol;Acc:MGI:107492]	0.906218	4.87227e-05	5.93502e-05
chr10:80157949-80158367	ENSMUSG00000035621	known	ENSMUSG00000026153	Fam135a	family with sequence similarity 135, member A [Source:MGI Symbol;Acc:MGI:1915437]	0.91796	2.54715e-05	4.73882e-05
chr10:80157949-80158367	ENSMUSG00000035621	known	ENSMUSG00000023074	Mospd1	motile sperm domain containing 1 [Source:MGI Symbol;Acc:MGI:1917630]	0.905773	4.98511e-05	5.98566e-05
chr10:80157949-80158367	ENSMUSG00000035621	known	ENSMUSG00000019951	Uhrf1bp1l	UHRF1 (ICBP90) binding protein 1-like [Source:MGI Symbol;Acc:MGI:2442888]	0.92923	1.24044e-05	3.76457e-05
chr10:80157949-80158367	ENSMUSG00000035621	known	ENSMUSG00000020547	Bzw2	basic leucine zipper and W2 domains 2 [Source:MGI Symbol;Acc:MGI:1914162]	0.900996	6.33108e-05	6.52226e-05
ENSMUST00000192863	ENSMUSG00000102869	known	ENSMUSG00000033863	Klf9	Kruppel-like factor 9 [Source:MGI Symbol;Acc:MGI:1333856]	0.954504	1.42203e-06	2.05406e-05
ENSMUST00000192863	ENSMUSG00000102869	known	ENSMUSG00000020362	Cnot6	CCR4-NOT transcription complex, subunit 6 [Source:MGI Symbol;Acc:MGI:2144529]	0.904978	5.19174e-05	6.07478e-05
ENSMUST00000192863	ENSMUSG00000102869	known	ENSMUSG00000044288	Cnr1	cannabinoid receptor 1 (brain) [Source:MGI Symbol;Acc:MGI:104615]	0.940796	5.18401e-06	2.90659e-05
ENSMUST00000192863	ENSMUSG00000102869	known	ENSMUSG00000048285	Frmd6	FERM domain containing 6 [Source:MGI Symbol;Acc:MGI:2442579]	0.921766	2.02183e-05	4.40141e-05
ENSMUST00000192863	ENSMUSG00000102869	known	ENSMUSG00000021587	Pcsk1	proprotein convertase subtilisin/kexin type 1 [Source:MGI Symbol;Acc:MGI:97511]	0.914051	3.1931e-05	5.12472e-05
ENSMUST00000192863	ENSMUSG00000102869	known	ENSMUSG00000037149	Ddx1	DEAD (Asp-Glu-Ala-Asp) box polypeptide 1 [Source:MGI Symbol;Acc:MGI:2144727]	0.920526	2.18253e-05	4.50228e-05
ENSMUST00000192863	ENSMUSG00000102869	known	ENSMUSG00000067220	Cnga1	cyclic nucleotide gated channel alpha 1 [Source:MGI Symbol;Acc:MGI:88436]	0.958704	8.82362e-07	1.79497e-05
ENSMUST00000192863	ENSMUSG00000102869	known	ENSMUSG00000062078	Qk	quaking [Source:MGI Symbol;Acc:MGI:97837]	0.913984	3.2052e-05	5.12828e-05
ENSMUST00000192863	ENSMUSG00000102869	known	ENSMUSG00000056296	Synpr	synaptoporin [Source:MGI Symbol;Acc:MGI:1919253]	0.910826	3.81743e-05	5.4425e-05
ENSMUST00000192863	ENSMUSG00000102869	known	ENSMUSG00000025437	Usp33	ubiquitin specific peptidase 33 [Source:MGI Symbol;Acc:MGI:2159711]	0.926426	1.4992e-05	3.98691e-05
ENSMUST00000192863	ENSMUSG00000102869	known	ENSMUSG00000021770	Samd8	sterile alpha motif domain containing 8 [Source:MGI Symbol;Acc:MGI:1914880]	0.969707	1.90951e-07	1.13772e-05
ENSMUST00000192863	ENSMUSG00000102869	known	ENSMUSG00000021816	Ppp3cb	protein phosphatase 3, catalytic subunit, beta isoform [Source:MGI Symbol;Acc:MGI:107163]	0.909746	4.04673e-05	5.54754e-05
ENSMUST00000192863	ENSMUSG00000102869	known	ENSMUSG00000030655	Smg1	SMG1 homolog, phosphatidylinositol 3-kinase-related kinase (C. elegans) [Source:MGI Symbol;Acc:MGI:1919742]	0.915902	2.87278e-05	4.93814e-05
ENSMUST00000192863	ENSMUSG00000102869	known	ENSMUSG00000016921	Srsf6	serine and arginine-rich splicing factor 6 [Source:MGI Symbol;Acc:MGI:1915246]	0.900041	6.63139e-05	6.63732e-05
ENSMUST00000192863	ENSMUSG00000102869	known	ENSMUSG00000027615	Hps3	HPS3, biogenesis of lysosomal organelles complex 2 subunit 1 [Source:MGI Symbol;Acc:MGI:2153839]	0.92461	1.68828e-05	4.12742e-05
ENSMUST00000192863	ENSMUSG00000102869	known	ENSMUSG00000090698	Apold1	apolipoprotein L domain containing 1 [Source:MGI Symbol;Acc:MGI:2685921]	0.917511	2.61557e-05	4.77987e-05
ENSMUST00000192863	ENSMUSG00000102869	known	ENSMUSG00000094441	Zfp955a	zinc finger protein 955A [Source:MGI Symbol;Acc:MGI:4834570]	0.943403	4.15725e-06	2.69721e-05
ENSMUST00000192863	ENSMUSG00000102869	known	ENSMUSG00000064145	Arih2	ariadne RBR E3 ubiquitin protein ligase 2 [Source:MGI Symbol;Acc:MGI:1344361]	0.922512	1.92977e-05	4.32785e-05
ENSMUST00000192863	ENSMUSG00000102869	known	ENSMUSG00000026771	Spopl	speckle-type BTB/POZ protein-like [Source:MGI Symbol;Acc:MGI:1924107]	0.947512	2.87196e-06	2.46904e-05
ENSMUST00000192863	ENSMUSG00000102869	known	ENSMUSG00000054942	Miga1	mitoguardin 1 [Source:MGI Symbol;Acc:MGI:1924567]	0.925277	1.61684e-05	4.07454e-05
ENSMUST00000192863	ENSMUSG00000102869	known	ENSMUSG00000066232	Ipo7	importin 7 [Source:MGI Symbol;Acc:MGI:2152414]	0.951001	2.04821e-06	2.27522e-05
ENSMUST00000192863	ENSMUSG00000102869	known	ENSMUSG00000066152	Slc31a2	solute carrier family 31, member 2 [Source:MGI Symbol;Acc:MGI:1333844]	0.923066	1.86344e-05	4.28052e-05
ENSMUST00000192863	ENSMUSG00000102869	known	ENSMUSG00000013662	Atad1	ATPase family, AAA domain containing 1 [Source:MGI Symbol;Acc:MGI:1915229]	0.908067	4.42467e-05	5.73912e-05
ENSMUST00000192863	ENSMUSG00000102869	known	ENSMUSG00000031007	Atp6ap2	ATPase, H+ transporting, lysosomal accessory protein 2 [Source:MGI Symbol;Acc:MGI:1917745]	0.902203	5.96687e-05	6.39203e-05
ENSMUST00000192863	ENSMUSG00000102869	known	ENSMUSG00000052040	Klf13	Kruppel-like factor 13 [Source:MGI Symbol;Acc:MGI:1354948]	0.909831	4.02837e-05	5.54017e-05
ENSMUST00000192863	ENSMUSG00000102869	known	ENSMUSG00000023852	Chd1	chromodomain helicase DNA binding protein 1 [Source:MGI Symbol;Acc:MGI:88393]	0.912244	3.53215e-05	5.29179e-05
ENSMUST00000192863	ENSMUSG00000102869	known	ENSMUSG00000021750	Fam107a	family with sequence similarity 107, member A [Source:MGI Symbol;Acc:MGI:3041256]	0.920822	2.14324e-05	4.47403e-05
ENSMUST00000192863	ENSMUSG00000102869	known	ENSMUSG00000053025	Sv2b	synaptic vesicle glycoprotein 2 b [Source:MGI Symbol;Acc:MGI:1927338]	0.922419	1.94104e-05	4.33959e-05
ENSMUST00000192863	ENSMUSG00000102869	known	ENSMUSG00000044098	Rsbn1	rosbin, round spermatid basic protein 1 [Source:MGI Symbol;Acc:MGI:2444993]	0.960057	7.48698e-07	1.73984e-05
ENSMUST00000192863	ENSMUSG00000102869	known	ENSMUSG00000022812	Gsk3b	glycogen synthase kinase 3 beta [Source:MGI Symbol;Acc:MGI:1861437]	0.963206	4.99223e-07	1.56299e-05
ENSMUST00000192863	ENSMUSG00000102869	known	ENSMUSG00000021936	Mapk8	mitogen-activated protein kinase 8 [Source:MGI Symbol;Acc:MGI:1346861]	0.948097	2.71814e-06	2.44268e-05
ENSMUST00000192863	ENSMUSG00000102869	known	ENSMUSG00000027365	Trpm7	transient receptor potential cation channel, subfamily M, member 7 [Source:MGI Symbol;Acc:MGI:1929996]	0.929242	1.23938e-05	3.76324e-05
ENSMUST00000192863	ENSMUSG00000102869	known	ENSMUSG00000027942	4933434E20Rik	RIKEN cDNA 4933434E20 gene [Source:MGI Symbol;Acc:MGI:1914027]	0.92279	1.89626e-05	4.30383e-05
ENSMUST00000192863	ENSMUSG00000102869	known	ENSMUSG00000031765	Mt1	metallothionein 1 [Source:MGI Symbol;Acc:MGI:97171]	0.916854	2.7183e-05	4.84542e-05
ENSMUST00000192863	ENSMUSG00000102869	known	ENSMUSG00000023067	Cdkn1a	cyclin-dependent kinase inhibitor 1A (P21) [Source:MGI Symbol;Acc:MGI:104556]	0.935258	8.03008e-06	3.3186e-05
ENSMUST00000192863	ENSMUSG00000102869	known	ENSMUSG00000029638	Glcci1	glucocorticoid induced transcript 1 [Source:MGI Symbol;Acc:MGI:2179717]	0.925595	1.58354e-05	4.04815e-05
ENSMUST00000192863	ENSMUSG00000102869	known	ENSMUSG00000015337	Endog	endonuclease G [Source:MGI Symbol;Acc:MGI:1261433]	0.914225	3.16187e-05	5.10515e-05
ENSMUST00000192863	ENSMUSG00000102869	known	ENSMUSG00000086228	Ubap1l	ubiquitin-associated protein 1-like [Source:MGI Symbol;Acc:MGI:2685360]	0.942768	4.39108e-06	2.75352e-05
ENSMUST00000192863	ENSMUSG00000102869	known	ENSMUSG00000020715	Ern1	endoplasmic reticulum (ER) to nucleus signalling 1 [Source:MGI Symbol;Acc:MGI:1930134]	0.924541	1.69583e-05	4.13514e-05
ENSMUST00000192863	ENSMUSG00000102869	known	ENSMUSG00000002055	Spag5	sperm associated antigen 5 [Source:MGI Symbol;Acc:MGI:1927470]	0.922231	1.96398e-05	4.36027e-05
ENSMUST00000192863	ENSMUSG00000102869	known	ENSMUSG00000037736	Limch1	LIM and calponin homology domains 1 [Source:MGI Symbol;Acc:MGI:1924819]	0.93818	6.40649e-06	3.08632e-05
ENSMUST00000192863	ENSMUSG00000102869	known	ENSMUSG00000037887	Dusp8	dual specificity phosphatase 8 [Source:MGI Symbol;Acc:MGI:106626]	0.956052	1.19916e-06	1.95451e-05
ENSMUST00000192863	ENSMUSG00000102869	known	ENSMUSG00000028277	Ube2j1	ubiquitin-conjugating enzyme E2J 1 [Source:MGI Symbol;Acc:MGI:1926245]	0.949402	2.39857e-06	2.37186e-05
ENSMUST00000192863	ENSMUSG00000102869	known	ENSMUSG00000028278	Rragd	Ras-related GTP binding D [Source:MGI Symbol;Acc:MGI:1098604]	0.913679	3.26059e-05	5.15534e-05
ENSMUST00000192863	ENSMUSG00000102869	known	ENSMUSG00000014195	Dnajc7	DnaJ heat shock protein family (Hsp40) member C7 [Source:MGI Symbol;Acc:MGI:1928373]	0.90449	5.32209e-05	6.13052e-05
ENSMUST00000192863	ENSMUSG00000102869	known	ENSMUSG00000032449	Slc25a36	solute carrier family 25, member 36 [Source:MGI Symbol;Acc:MGI:1924909]	0.960282	7.28121e-07	1.73293e-05
ENSMUST00000192863	ENSMUSG00000102869	known	ENSMUSG00000071753	Cdr1os	cerebellar degeneration related antigen 1, opposite strand [Source:MGI Symbol;Acc:MGI:5637821]	0.946799	3.06851e-06	2.50707e-05
ENSMUST00000192863	ENSMUSG00000102869	known	ENSMUSG00000060477	Irak2	interleukin-1 receptor-associated kinase 2 [Source:MGI Symbol;Acc:MGI:2429603]	0.959866	7.66532e-07	1.74086e-05
ENSMUST00000192863	ENSMUSG00000102869	known	ENSMUSG00000038612	Mcl1	myeloid cell leukemia sequence 1 [Source:MGI Symbol;Acc:MGI:101769]	0.953298	1.61749e-06	2.1245e-05
ENSMUST00000192863	ENSMUSG00000102869	known	ENSMUSG00000041308	Sntb2	syntrophin, basic 2 [Source:MGI Symbol;Acc:MGI:101771]	0.945232	3.53848e-06	2.59199e-05
ENSMUST00000192863	ENSMUSG00000102869	known	ENSMUSG00000022016	Akap11	A kinase (PRKA) anchor protein 11 [Source:MGI Symbol;Acc:MGI:2684060]	0.946096	3.273e-06	2.55178e-05
ENSMUST00000192863	ENSMUSG00000102869	known	ENSMUSG00000031393	Mecp2	methyl CpG binding protein 2 [Source:MGI Symbol;Acc:MGI:99918]	0.90524	5.12301e-05	6.0438e-05
ENSMUST00000192863	ENSMUSG00000102869	known	ENSMUSG00000020521	Rnft1	ring finger protein, transmembrane 1 [Source:MGI Symbol;Acc:MGI:1924142]	0.958708	8.81971e-07	1.79497e-05
ENSMUST00000192863	ENSMUSG00000102869	known	ENSMUSG00000028862	Map3k6	mitogen-activated protein kinase kinase kinase 6 [Source:MGI Symbol;Acc:MGI:1855691]	0.902421	5.90278e-05	6.35982e-05
ENSMUST00000192863	ENSMUSG00000102869	known	ENSMUSG00000025898	Cwf19l2	CWF19-like 2, cell cycle control (S. pombe) [Source:MGI Symbol;Acc:MGI:1918023]	0.942319	4.5626e-06	2.78675e-05
ENSMUST00000192863	ENSMUSG00000102869	known	ENSMUSG00000034613	Ppm1h	protein phosphatase 1H (PP2C domain containing) [Source:MGI Symbol;Acc:MGI:2442087]	0.912199	3.54082e-05	5.29565e-05
ENSMUST00000192863	ENSMUSG00000102869	known	ENSMUSG00000067629	Syngap1	synaptic Ras GTPase activating protein 1 homolog (rat) [Source:MGI Symbol;Acc:MGI:3039785]	0.91975	2.28812e-05	4.58049e-05
ENSMUST00000192863	ENSMUSG00000102869	known	ENSMUSG00000021730	Hcn1	hyperpolarization activated cyclic nucleotide gated potassium channel 1 [Source:MGI Symbol;Acc:MGI:1096392]	0.975609	6.52559e-08	8.02299e-06
ENSMUST00000192863	ENSMUSG00000102869	known	ENSMUSG00000021733	Slc4a7	solute carrier family 4, sodium bicarbonate cotransporter, member 7 [Source:MGI Symbol;Acc:MGI:2443878]	0.952029	1.84549e-06	2.21996e-05
ENSMUST00000192863	ENSMUSG00000102869	known	ENSMUSG00000024383	Map3k2	mitogen-activated protein kinase kinase kinase 2 [Source:MGI Symbol;Acc:MGI:1346873]	0.907227	4.6237e-05	5.83833e-05
ENSMUST00000192863	ENSMUSG00000102869	known	ENSMUSG00000001773	Folh1	folate hydrolase 1 [Source:MGI Symbol;Acc:MGI:1858193]	0.953891	1.51883e-06	2.09752e-05
ENSMUST00000192863	ENSMUSG00000102869	known	ENSMUSG00000030967	Zranb1	zinc finger, RAN-binding domain containing 1 [Source:MGI Symbol;Acc:MGI:106441]	0.960683	6.92617e-07	1.70086e-05
ENSMUST00000192863	ENSMUSG00000102869	known	ENSMUSG00000073639	Rab18	RAB18, member RAS oncogene family [Source:MGI Symbol;Acc:MGI:102790]	0.937558	6.72818e-06	3.13769e-05
ENSMUST00000192863	ENSMUSG00000102869	known	ENSMUSG00000031819	Emc8	ER membrane protein complex subunit 8 [Source:MGI Symbol;Acc:MGI:1343095]	0.915845	2.88237e-05	4.94651e-05
ENSMUST00000192863	ENSMUSG00000102869	known	ENSMUSG00000094483	Purb	purine rich element binding protein B [Source:MGI Symbol;Acc:MGI:1338779]	0.949618	2.3485e-06	2.35764e-05
ENSMUST00000192863	ENSMUSG00000102869	known	ENSMUSG00000029655	N4bp2l2	NEDD4 binding protein 2-like 2 [Source:MGI Symbol;Acc:MGI:2687207]	0.934606	8.43337e-06	3.3555e-05
ENSMUST00000192863	ENSMUSG00000102869	known	ENSMUSG00000022358	Fbxo32	F-box protein 32 [Source:MGI Symbol;Acc:MGI:1914981]	0.930127	1.16554e-05	3.68776e-05
ENSMUST00000192863	ENSMUSG00000102869	known	ENSMUSG00000032423	Syncrip	synaptotagmin binding, cytoplasmic RNA interacting protein [Source:MGI Symbol;Acc:MGI:1891690]	0.925526	1.59066e-05	4.05361e-05
ENSMUST00000192863	ENSMUSG00000102869	known	ENSMUSG00000036707	Cab39	calcium binding protein 39 [Source:MGI Symbol;Acc:MGI:107438]	0.910261	3.93609e-05	5.49439e-05
ENSMUST00000192863	ENSMUSG00000102869	known	ENSMUSG00000020290	Xpo1	exportin 1 [Source:MGI Symbol;Acc:MGI:2144013]	0.913801	3.23827e-05	5.14331e-05
ENSMUST00000192863	ENSMUSG00000102869	known	ENSMUSG00000000838	Fmr1	fragile X mental retardation 1 [Source:MGI Symbol;Acc:MGI:95564]	0.947436	2.89249e-06	2.47346e-05
ENSMUST00000192863	ENSMUSG00000102869	known	ENSMUSG00000017843	Ppp2r5c	protein phosphatase 2, regulatory subunit B', gamma [Source:MGI Symbol;Acc:MGI:1349475]	0.907091	4.65677e-05	5.84916e-05
ENSMUST00000192863	ENSMUSG00000102869	known	ENSMUSG00000069114	Zbtb10	zinc finger and BTB domain containing 10 [Source:MGI Symbol;Acc:MGI:2139883]	0.969022	2.133e-07	1.17424e-05
ENSMUST00000192863	ENSMUSG00000102869	known	ENSMUSG00000036391	Sec24a	Sec24 related gene family, member A (S. cerevisiae) [Source:MGI Symbol;Acc:MGI:1924621]	0.914215	3.16357e-05	5.10572e-05
ENSMUST00000192863	ENSMUSG00000102869	known	ENSMUSG00000036395	Glb1l2	galactosidase, beta 1-like 2 [Source:MGI Symbol;Acc:MGI:2388283]	0.926473	1.49455e-05	3.98155e-05
ENSMUST00000192863	ENSMUSG00000102869	known	ENSMUSG00000001173	Ocrl	OCRL, inositol polyphosphate-5-phosphatase [Source:MGI Symbol;Acc:MGI:109589]	0.928196	1.33139e-05	3.84928e-05
ENSMUST00000192863	ENSMUSG00000102869	known	ENSMUSG00000096188	Cmtm4	CKLF-like MARVEL transmembrane domain containing 4 [Source:MGI Symbol;Acc:MGI:2142888]	0.940924	5.12925e-06	2.89789e-05
ENSMUST00000192863	ENSMUSG00000102869	known	ENSMUSG00000031540	Kat6a	K(lysine) acetyltransferase 6A [Source:MGI Symbol;Acc:MGI:2442415]	0.909257	4.154e-05	5.60727e-05
ENSMUST00000192863	ENSMUSG00000102869	known	ENSMUSG00000023026	Dip2b	disco interacting protein 2 homolog B [Source:MGI Symbol;Acc:MGI:2145977]	0.953105	1.65052e-06	2.13737e-05
ENSMUST00000192863	ENSMUSG00000102869	known	ENSMUSG00000025971	Maip1	matrix AAA peptidase interacting protein 1 [Source:MGI Symbol;Acc:MGI:1915365]	0.923597	1.8017e-05	4.23181e-05
ENSMUST00000192863	ENSMUSG00000102869	known	ENSMUSG00000029672	Fam3c	family with sequence similarity 3, member C [Source:MGI Symbol;Acc:MGI:107892]	0.922344	1.95012e-05	4.34672e-05
ENSMUST00000192863	ENSMUSG00000102869	known	ENSMUSG00000038145	Snrk	SNF related kinase [Source:MGI Symbol;Acc:MGI:108104]	0.9249	1.65691e-05	4.0988e-05
ENSMUST00000192863	ENSMUSG00000102869	known	ENSMUSG00000038143	Stox2	storkhead box 2 [Source:MGI Symbol;Acc:MGI:1918319]	0.915697	2.90694e-05	4.95927e-05
ENSMUST00000192863	ENSMUSG00000102869	known	ENSMUSG00000048661	Lemd3	LEM domain containing 3 [Source:MGI Symbol;Acc:MGI:3580376]	0.939095	5.95528e-06	3.01826e-05
ENSMUST00000192863	ENSMUSG00000102869	known	ENSMUSG00000064341	mt-Nd1	mitochondrially encoded NADH dehydrogenase 1 [Source:MGI Symbol;Acc:MGI:101787]	0.931628	1.04837e-05	3.57315e-05
ENSMUST00000192863	ENSMUSG00000102869	known	ENSMUSG00000036093	Arl5a	ADP-ribosylation factor-like 5A [Source:MGI Symbol;Acc:MGI:1922673]	0.940273	5.41215e-06	2.93818e-05
ENSMUST00000192863	ENSMUSG00000102869	known	ENSMUSG00000079550	Mpp4	membrane protein, palmitoylated 4 (MAGUK p55 subfamily member 4) [Source:MGI Symbol;Acc:MGI:2386681]	0.982683	1.19132e-08	4.55793e-06
ENSMUST00000192863	ENSMUSG00000102869	known	ENSMUSG00000030002	Dusp11	dual specificity phosphatase 11 (RNA/RNP complex 1-interacting) [Source:MGI Symbol;Acc:MGI:1919352]	0.910212	3.94649e-05	5.49778e-05
ENSMUST00000192863	ENSMUSG00000102869	known	ENSMUSG00000027598	Itch	itchy, E3 ubiquitin protein ligase [Source:MGI Symbol;Acc:MGI:1202301]	0.94621	3.2391e-06	2.55051e-05
ENSMUST00000192863	ENSMUSG00000102869	known	ENSMUSG00000029196	Tada2b	transcriptional adaptor 2B [Source:MGI Symbol;Acc:MGI:3035274]	0.918391	2.4827e-05	4.70013e-05
ENSMUST00000192863	ENSMUSG00000102869	known	ENSMUSG00000025509	Pnpla2	patatin-like phospholipase domain containing 2 [Source:MGI Symbol;Acc:MGI:1914103]	0.905076	5.1659e-05	6.06364e-05
ENSMUST00000192863	ENSMUSG00000102869	known	ENSMUSG00000021690	Jmy	junction-mediating and regulatory protein [Source:MGI Symbol;Acc:MGI:1913096]	0.937215	6.91076e-06	3.16678e-05
ENSMUST00000192863	ENSMUSG00000102869	known	ENSMUSG00000069135	Fgfr1op	Fgfr1 oncogene partner [Source:MGI Symbol;Acc:MGI:1922546]	0.900114	6.60802e-05	6.62574e-05
ENSMUST00000192863	ENSMUSG00000102869	known	ENSMUSG00000024521	Pmaip1	phorbol-12-myristate-13-acetate-induced protein 1 [Source:MGI Symbol;Acc:MGI:1930146]	0.900897	6.36151e-05	6.53341e-05
ENSMUST00000192863	ENSMUSG00000102869	known	ENSMUSG00000052681	Rap1b	RAS related protein 1b [Source:MGI Symbol;Acc:MGI:894315]	0.948707	2.56487e-06	2.40182e-05
ENSMUST00000192863	ENSMUSG00000102869	known	ENSMUSG00000007411	Mark3	MAP/microtubule affinity regulating kinase 3 [Source:MGI Symbol;Acc:MGI:1341865]	0.949991	2.26442e-06	2.3438e-05
ENSMUST00000192863	ENSMUSG00000102869	known	ENSMUSG00000017677	Wsb1	WD repeat and SOCS box-containing 1 [Source:MGI Symbol;Acc:MGI:1926139]	0.902471	5.88831e-05	6.35527e-05
ENSMUST00000192863	ENSMUSG00000102869	known	ENSMUSG00000017679	Ttpal	tocopherol (alpha) transfer protein-like [Source:MGI Symbol;Acc:MGI:1923330]	0.939325	5.84629e-06	2.99901e-05
ENSMUST00000192863	ENSMUSG00000102869	known	ENSMUSG00000040268	Plekha1	pleckstrin homology domain containing, family A (phosphoinositide binding specific) member 1 [Source:MGI Symbol;Acc:MGI:2442213]	0.917927	2.55218e-05	4.74153e-05
ENSMUST00000192863	ENSMUSG00000102869	known	ENSMUSG00000039735	Fnbp1l	formin binding protein 1-like [Source:MGI Symbol;Acc:MGI:1925642]	0.961019	6.63857e-07	1.69227e-05
ENSMUST00000192863	ENSMUSG00000102869	known	ENSMUSG00000024924	Vldlr	very low density lipoprotein receptor [Source:MGI Symbol;Acc:MGI:98935]	0.911908	3.59813e-05	5.32325e-05
ENSMUST00000192863	ENSMUSG00000102869	known	ENSMUSG00000031529	Tnks	tankyrase, TRF1-interacting ankyrin-related ADP-ribose polymerase [Source:MGI Symbol;Acc:MGI:1341087]	0.927457	1.39952e-05	3.90111e-05
ENSMUST00000192863	ENSMUSG00000102869	known	ENSMUSG00000015357	Clpx	caseinolytic mitochondrial matrix peptidase chaperone subunit [Source:MGI Symbol;Acc:MGI:1346017]	0.927953	1.35351e-05	3.86318e-05
ENSMUST00000192863	ENSMUSG00000102869	known	ENSMUSG00000031293	Rs1	retinoschisis (X-linked, juvenile) 1 (human) [Source:MGI Symbol;Acc:MGI:1336189]	0.916185	2.82626e-05	4.91757e-05
ENSMUST00000192863	ENSMUSG00000102869	known	ENSMUSG00000029836	Cbx3	chromobox 3 [Source:MGI Symbol;Acc:MGI:108515]	0.928687	1.28757e-05	3.81662e-05
ENSMUST00000192863	ENSMUSG00000102869	known	ENSMUSG00000035992	Fnip1	folliculin interacting protein 1 [Source:MGI Symbol;Acc:MGI:2444668]	0.918886	2.41042e-05	4.65279e-05
ENSMUST00000192863	ENSMUSG00000102869	known	ENSMUSG00000069895	Atxn1l	ataxin 1-like [Source:MGI Symbol;Acc:MGI:3694797]	0.904874	5.21942e-05	6.0842e-05
ENSMUST00000192863	ENSMUSG00000102869	known	ENSMUSG00000028126	Pip5k1a	phosphatidylinositol-4-phosphate 5-kinase, type 1 alpha [Source:MGI Symbol;Acc:MGI:107929]	0.928888	1.26996e-05	3.79767e-05
ENSMUST00000192863	ENSMUSG00000102869	known	ENSMUSG00000034820	Cpsf7	cleavage and polyadenylation specific factor 7 [Source:MGI Symbol;Acc:MGI:1917826]	0.903253	5.66354e-05	6.26506e-05
ENSMUST00000192863	ENSMUSG00000102869	known	ENSMUSG00000071856	Mcc	mutated in colorectal cancers [Source:MGI Symbol;Acc:MGI:96930]	0.930157	1.16316e-05	3.68444e-05
ENSMUST00000192863	ENSMUSG00000102869	known	ENSMUSG00000001833	Septin7	septin 7 [Source:MGI Symbol;Acc:MGI:1335094]	0.946022	3.29503e-06	2.55276e-05
ENSMUST00000192863	ENSMUSG00000102869	known	ENSMUSG00000041058	Wwp1	WW domain containing E3 ubiquitin protein ligase 1 [Source:MGI Symbol;Acc:MGI:1861728]	0.913224	3.34487e-05	5.19011e-05
ENSMUST00000192863	ENSMUSG00000102869	known	ENSMUSG00000030029	Lrig1	leucine-rich repeats and immunoglobulin-like domains 1 [Source:MGI Symbol;Acc:MGI:107935]	0.925262	1.6184e-05	4.07454e-05
ENSMUST00000192863	ENSMUSG00000102869	known	ENSMUSG00000063145	Bbs5	Bardet-Biedl syndrome 5 (human) [Source:MGI Symbol;Acc:MGI:1919819]	0.912112	3.55794e-05	5.30545e-05
ENSMUST00000192863	ENSMUSG00000102869	known	ENSMUSG00000022781	Pak2	p21 (RAC1) activated kinase 2 [Source:MGI Symbol;Acc:MGI:1339984]	0.956551	1.13349e-06	1.92342e-05
ENSMUST00000192863	ENSMUSG00000102869	known	ENSMUSG00000022438	Parvb	parvin, beta [Source:MGI Symbol;Acc:MGI:2153063]	0.903834	5.50112e-05	6.20489e-05
ENSMUST00000192863	ENSMUSG00000102869	known	ENSMUSG00000022437	Samm50	SAMM50 sorting and assembly machinery component [Source:MGI Symbol;Acc:MGI:1915903]	0.935851	7.67673e-06	3.28177e-05
ENSMUST00000192863	ENSMUSG00000102869	known	ENSMUSG00000029291	Rufy3	RUN and FYVE domain containing 3 [Source:MGI Symbol;Acc:MGI:106484]	0.904678	5.27168e-05	6.11098e-05
ENSMUST00000192863	ENSMUSG00000102869	known	ENSMUSG00000022893	Adamts1	a disintegrin-like and metallopeptidase (reprolysin type) with thrombospondin type 1 motif, 1 [Source:MGI Symbol;Acc:MGI:109249]	0.90606	4.9122e-05	5.94974e-05
ENSMUST00000192863	ENSMUSG00000102869	known	ENSMUSG00000111375	Btbd8	BTB (POZ) domain containing 8 [Source:MGI Symbol;Acc:MGI:3646208]	0.9235	1.81288e-05	4.24566e-05
ENSMUST00000192863	ENSMUSG00000102869	known	ENSMUSG00000041268	Dmxl2	Dmx-like 2 [Source:MGI Symbol;Acc:MGI:2444630]	0.928774	1.27991e-05	3.81094e-05
ENSMUST00000192863	ENSMUSG00000102869	known	ENSMUSG00000030275	Etnk1	ethanolamine kinase 1 [Source:MGI Symbol;Acc:MGI:1922570]	0.947504	2.87421e-06	2.46904e-05
ENSMUST00000192863	ENSMUSG00000102869	known	ENSMUSG00000040123	Zmym5	zinc finger, MYM-type 5 [Source:MGI Symbol;Acc:MGI:3041170]	0.921685	2.03197e-05	4.40887e-05
ENSMUST00000192863	ENSMUSG00000102869	known	ENSMUSG00000029763	Exoc4	exocyst complex component 4 [Source:MGI Symbol;Acc:MGI:1096376]	0.908927	4.22783e-05	5.6478e-05
ENSMUST00000192863	ENSMUSG00000102869	known	ENSMUSG00000024491	Rbm27	RNA binding motif protein 27 [Source:MGI Symbol;Acc:MGI:2147194]	0.906957	4.68928e-05	5.86567e-05
ENSMUST00000192863	ENSMUSG00000102869	known	ENSMUSG00000025646	Atrip	ATR interacting protein [Source:MGI Symbol;Acc:MGI:1925349]	0.906314	4.8482e-05	5.92778e-05
ENSMUST00000192863	ENSMUSG00000102869	known	ENSMUSG00000039275	Foxk2	forkhead box K2 [Source:MGI Symbol;Acc:MGI:1916087]	0.931274	1.07511e-05	3.59798e-05
ENSMUST00000192863	ENSMUSG00000102869	known	ENSMUSG00000068036	Afdn	afadin, adherens junction formation factor [Source:MGI Symbol;Acc:MGI:1314653]	0.903722	5.53225e-05	6.21611e-05
ENSMUST00000192863	ENSMUSG00000102869	known	ENSMUSG00000029086	Prom1	prominin 1 [Source:MGI Symbol;Acc:MGI:1100886]	0.944206	3.87594e-06	2.65761e-05
ENSMUST00000192863	ENSMUSG00000102869	known	ENSMUSG00000031601	Cnot7	CCR4-NOT transcription complex, subunit 7 [Source:MGI Symbol;Acc:MGI:1298230]	0.973826	9.25864e-08	9.50659e-06
ENSMUST00000192863	ENSMUSG00000102869	known	ENSMUSG00000041073	Nacad	NAC alpha domain containing [Source:MGI Symbol;Acc:MGI:3603030]	0.904901	5.21221e-05	6.08091e-05
ENSMUST00000192863	ENSMUSG00000102869	known	ENSMUSG00000037012	Hk1	hexokinase 1 [Source:MGI Symbol;Acc:MGI:96103]	0.951526	1.94256e-06	2.24783e-05
ENSMUST00000192863	ENSMUSG00000102869	known	ENSMUSG00000048015	Neurod4	neurogenic differentiation 4 [Source:MGI Symbol;Acc:MGI:108055]	0.974665	7.87772e-08	8.87716e-06
ENSMUST00000192863	ENSMUSG00000102869	known	ENSMUSG00000040037	Negr1	neuronal growth regulator 1 [Source:MGI Symbol;Acc:MGI:2444846]	0.921016	2.11782e-05	4.45846e-05
ENSMUST00000192863	ENSMUSG00000102869	known	ENSMUSG00000056342	Usp34	ubiquitin specific peptidase 34 [Source:MGI Symbol;Acc:MGI:109473]	0.904192	5.40268e-05	6.17042e-05
ENSMUST00000192863	ENSMUSG00000102869	known	ENSMUSG00000026867	Gapvd1	GTPase activating protein and VPS9 domains 1 [Source:MGI Symbol;Acc:MGI:1913941]	0.911938	3.59216e-05	5.32029e-05
ENSMUST00000192863	ENSMUSG00000102869	known	ENSMUSG00000059974	Ntm	neurotrimin [Source:MGI Symbol;Acc:MGI:2446259]	0.915497	2.9407e-05	4.97703e-05
ENSMUST00000192863	ENSMUSG00000102869	known	ENSMUSG00000029265	Dr1	down-regulator of transcription 1 [Source:MGI Symbol;Acc:MGI:1100515]	0.907097	4.65518e-05	5.84838e-05
ENSMUST00000192863	ENSMUSG00000102869	known	ENSMUSG00000025104	Hdgfl3	HDGF like 3 [Source:MGI Symbol;Acc:MGI:1352760]	0.947858	2.78011e-06	2.4555e-05
ENSMUST00000192863	ENSMUSG00000102869	known	ENSMUSG00000035781	R3hdm4	R3H domain containing 4 [Source:MGI Symbol;Acc:MGI:1924814]	0.910271	3.93402e-05	5.49425e-05
ENSMUST00000192863	ENSMUSG00000102869	known	ENSMUSG00000087141	Plcxd2	phosphatidylinositol-specific phospholipase C, X domain containing 2 [Source:MGI Symbol;Acc:MGI:3647874]	0.921112	2.10535e-05	4.4556e-05
ENSMUST00000192863	ENSMUSG00000102869	known	ENSMUSG00000032030	Cul5	cullin 5 [Source:MGI Symbol;Acc:MGI:1922967]	0.909807	4.03363e-05	5.54093e-05
ENSMUST00000192863	ENSMUSG00000102869	known	ENSMUSG00000023088	Abcc1	ATP-binding cassette, sub-family C (CFTR/MRP), member 1 [Source:MGI Symbol;Acc:MGI:102676]	0.955763	1.2385e-06	1.96894e-05
ENSMUST00000192863	ENSMUSG00000102869	known	ENSMUSG00000000420	Galnt1	polypeptide N-acetylgalactosaminyltransferase 1 [Source:MGI Symbol;Acc:MGI:894693]	0.928198	1.33119e-05	3.84928e-05
ENSMUST00000192863	ENSMUSG00000102869	known	ENSMUSG00000047714	Ppp1r2	protein phosphatase 1, regulatory inhibitor subunit 2 [Source:MGI Symbol;Acc:MGI:1914099]	0.955729	1.24321e-06	1.96894e-05
ENSMUST00000192863	ENSMUSG00000102869	known	ENSMUSG00000022131	Gpr180	G protein-coupled receptor 180 [Source:MGI Symbol;Acc:MGI:1930949]	0.939369	5.82549e-06	2.99598e-05
ENSMUST00000192863	ENSMUSG00000102869	known	ENSMUSG00000006205	Htra1	HtrA serine peptidase 1 [Source:MGI Symbol;Acc:MGI:1929076]	0.92881	1.27673e-05	3.80715e-05
ENSMUST00000192863	ENSMUSG00000102869	known	ENSMUSG00000037697	Ddhd1	DDHD domain containing 1 [Source:MGI Symbol;Acc:MGI:2150302]	0.931787	1.03645e-05	3.55788e-05
ENSMUST00000192863	ENSMUSG00000102869	known	ENSMUSG00000069237	Fam8a1	family with sequence similarity 8, member A1 [Source:MGI Symbol;Acc:MGI:2145496]	0.902612	5.8472e-05	6.34067e-05
ENSMUST00000192863	ENSMUSG00000102869	known	ENSMUSG00000042298	Ttc19	tetratricopeptide repeat domain 19 [Source:MGI Symbol;Acc:MGI:1920045]	0.913637	3.26827e-05	5.15902e-05
ENSMUST00000192863	ENSMUSG00000102869	known	ENSMUSG00000018199	Ro60	Ro60, Y RNA binding protein [Source:MGI Symbol;Acc:MGI:106652]	0.908362	4.35622e-05	5.70822e-05
ENSMUST00000192863	ENSMUSG00000102869	known	ENSMUSG00000020212	Mdm1	transformed mouse 3T3 cell double minute 1 [Source:MGI Symbol;Acc:MGI:96951]	0.96324	4.96979e-07	1.56299e-05
ENSMUST00000192863	ENSMUSG00000102869	known	ENSMUSG00000017144	Rnd3	Rho family GTPase 3 [Source:MGI Symbol;Acc:MGI:1921444]	0.923854	1.77238e-05	4.20803e-05
ENSMUST00000192863	ENSMUSG00000102869	known	ENSMUSG00000021367	Edn1	endothelin 1 [Source:MGI Symbol;Acc:MGI:95283]	0.911951	3.58972e-05	5.31939e-05
ENSMUST00000192863	ENSMUSG00000102869	known	ENSMUSG00000022336	Eif3e	eukaryotic translation initiation factor 3, subunit E [Source:MGI Symbol;Acc:MGI:99257]	0.914294	3.14944e-05	5.09654e-05
ENSMUST00000192863	ENSMUSG00000102869	known	ENSMUSG00000042595	Fam199x	family with sequence similarity 199, X-linked [Source:MGI Symbol;Acc:MGI:2384304]	0.932709	9.69853e-06	3.48503e-05
ENSMUST00000192863	ENSMUSG00000102869	known	ENSMUSG00000042599	Kdm7a	lysine (K)-specific demethylase 7A [Source:MGI Symbol;Acc:MGI:2443388]	0.932957	9.52519e-06	3.46852e-05
ENSMUST00000192863	ENSMUSG00000102869	known	MSTRG.9786		-	0.928713	1.28527e-05	3.81559e-05
ENSMUST00000192863	ENSMUSG00000102869	known	ENSMUSG00000020184	Mdm2	transformed mouse 3T3 cell double minute 2 [Source:MGI Symbol;Acc:MGI:96952]	0.915667	2.91208e-05	4.95957e-05
ENSMUST00000192863	ENSMUSG00000102869	known	ENSMUSG00000079659	Tmem243	transmembrane protein 243, mitochondrial [Source:MGI Symbol;Acc:MGI:3606159]	0.926976	1.44538e-05	3.93881e-05
ENSMUST00000192863	ENSMUSG00000102869	known	ENSMUSG00000024294	Mib1	mindbomb E3 ubiquitin protein ligase 1 [Source:MGI Symbol;Acc:MGI:2443157]	0.967881	2.55073e-07	1.23384e-05
ENSMUST00000192863	ENSMUSG00000102869	known	ENSMUSG00000024982	Zdhhc6	zinc finger, DHHC domain containing 6 [Source:MGI Symbol;Acc:MGI:1914230]	0.948575	2.5974e-06	2.41558e-05
ENSMUST00000192863	ENSMUSG00000102869	known	ENSMUSG00000032902	Slc16a1	solute carrier family 16 (monocarboxylic acid transporters), member 1 [Source:MGI Symbol;Acc:MGI:106013]	0.977726	4.15941e-08	6.78222e-06
ENSMUST00000192863	ENSMUSG00000102869	known	ENSMUSG00000004980	Hnrnpa2b1	heterogeneous nuclear ribonucleoprotein A2/B1 [Source:MGI Symbol;Acc:MGI:104819]	0.949578	2.35784e-06	2.35917e-05
ENSMUST00000192863	ENSMUSG00000102869	known	ENSMUSG00000039231	Suv39h1	suppressor of variegation 3-9 1 [Source:MGI Symbol;Acc:MGI:1099440]	0.974388	8.31405e-08	9.1505e-06
ENSMUST00000192863	ENSMUSG00000102869	known	ENSMUSG00000029729	Zkscan1	zinc finger with KRAB and SCAN domains 1 [Source:MGI Symbol;Acc:MGI:1921820]	0.95435	1.44585e-06	2.06547e-05
ENSMUST00000192863	ENSMUSG00000102869	known	ENSMUSG00000005893	Nr2c2	nuclear receptor subfamily 2, group C, member 2 [Source:MGI Symbol;Acc:MGI:1352466]	0.913439	3.3049e-05	5.17764e-05
ENSMUST00000192863	ENSMUSG00000102869	known	ENSMUSG00000020647	Ncoa1	nuclear receptor coactivator 1 [Source:MGI Symbol;Acc:MGI:1276523]	0.929548	1.2135e-05	3.73884e-05
ENSMUST00000192863	ENSMUSG00000102869	known	ENSMUSG00000039903	Eva1c	eva-1 homolog C (C. elegans) [Source:MGI Symbol;Acc:MGI:1918217]	0.907619	4.52986e-05	5.79663e-05
ENSMUST00000192863	ENSMUSG00000102869	known	ENSMUSG00000058298	Mcm9	minichromosome maintenance 9 homologous recombination repair factor [Source:MGI Symbol;Acc:MGI:1918817]	0.932467	9.87003e-06	3.50487e-05
ENSMUST00000192863	ENSMUSG00000102869	known	ENSMUSG00000071604	Fam189a2	family with sequence similarity 189, member A2 [Source:MGI Symbol;Acc:MGI:2685813]	0.950131	2.23347e-06	2.3438e-05
ENSMUST00000192863	ENSMUSG00000102869	known	ENSMUSG00000075700	Selenot	selenoprotein T [Source:MGI Symbol;Acc:MGI:1916477]	0.939236	5.8883e-06	3.01024e-05
ENSMUST00000192863	ENSMUSG00000102869	known	MSTRG.2617		-	0.945701	3.39226e-06	2.56843e-05
ENSMUST00000192863	ENSMUSG00000102869	known	ENSMUSG00000021340	Gpld1	glycosylphosphatidylinositol specific phospholipase D1 [Source:MGI Symbol;Acc:MGI:106604]	0.940326	5.38867e-06	2.93359e-05
ENSMUST00000192863	ENSMUSG00000102869	known	ENSMUSG00000031353	Rbbp7	retinoblastoma binding protein 7, chromatin remodeling factor [Source:MGI Symbol;Acc:MGI:1194910]	0.9086	4.3017e-05	5.68383e-05
ENSMUST00000192863	ENSMUSG00000102869	known	ENSMUSG00000026393	Nek7	NIMA (never in mitosis gene a)-related expressed kinase 7 [Source:MGI Symbol;Acc:MGI:1890645]	0.907499	4.5584e-05	5.81036e-05
ENSMUST00000192863	ENSMUSG00000102869	known	ENSMUSG00000020436	Gabrg2	gamma-aminobutyric acid (GABA) A receptor, subunit gamma 2 [Source:MGI Symbol;Acc:MGI:95623]	0.912897	3.40647e-05	5.22398e-05
ENSMUST00000192863	ENSMUSG00000102869	known	ENSMUSG00000028649	Macf1	microtubule-actin crosslinking factor 1 [Source:MGI Symbol;Acc:MGI:108559]	0.933945	8.85834e-06	3.40073e-05
ENSMUST00000192863	ENSMUSG00000102869	known	ENSMUSG00000028646	Rragc	Ras-related GTP binding C [Source:MGI Symbol;Acc:MGI:1858751]	0.91073	3.83745e-05	5.44995e-05
ENSMUST00000192863	ENSMUSG00000102869	known	ENSMUSG00000062929	Cfl2	cofilin 2, muscle [Source:MGI Symbol;Acc:MGI:101763]	0.962974	5.14963e-07	1.58497e-05
ENSMUST00000192863	ENSMUSG00000102869	known	ENSMUSG00000013663	Pten	phosphatase and tensin homolog [Source:MGI Symbol;Acc:MGI:109583]	0.968007	2.50155e-07	1.23384e-05
ENSMUST00000192863	ENSMUSG00000102869	known	ENSMUSG00000044876	Zfp444	zinc finger protein 444 [Source:MGI Symbol;Acc:MGI:1923365]	0.90818	4.39826e-05	5.72365e-05
ENSMUST00000192863	ENSMUSG00000102869	known	ENSMUSG00000097781	9330136K24Rik	RIKEN cDNA 9330136K24 gene [Source:MGI Symbol;Acc:MGI:2442883]	0.949715	2.32642e-06	2.35129e-05
ENSMUST00000192863	ENSMUSG00000102869	known	ENSMUSG00000027706	Sec62	SEC62 homolog (S. cerevisiae) [Source:MGI Symbol;Acc:MGI:1916526]	0.920782	2.14851e-05	4.47924e-05
ENSMUST00000192863	ENSMUSG00000102869	known	ENSMUSG00000057554	Lgals8	lectin, galactose binding, soluble 8 [Source:MGI Symbol;Acc:MGI:1928481]	0.912513	3.47984e-05	5.26703e-05
ENSMUST00000192863	ENSMUSG00000102869	known	ENSMUSG00000040151	Hs2st1	heparan sulfate 2-O-sulfotransferase 1 [Source:MGI Symbol;Acc:MGI:1346049]	0.953425	1.59581e-06	2.12307e-05
ENSMUST00000192863	ENSMUSG00000102869	known	ENSMUSG00000063317	Usp31	ubiquitin specific peptidase 31 [Source:MGI Symbol;Acc:MGI:1923429]	0.937313	6.85832e-06	3.15596e-05
ENSMUST00000192863	ENSMUSG00000102869	known	ENSMUSG00000039375	Wdr17	WD repeat domain 17 [Source:MGI Symbol;Acc:MGI:1924662]	0.928702	1.28622e-05	3.816e-05
ENSMUST00000192863	ENSMUSG00000102869	known	ENSMUSG00000037287	Tbcel	tubulin folding cofactor E-like [Source:MGI Symbol;Acc:MGI:1925543]	0.947086	2.98819e-06	2.48665e-05
ENSMUST00000192863	ENSMUSG00000102869	known	ENSMUSG00000021282	Eif5	eukaryotic translation initiation factor 5 [Source:MGI Symbol;Acc:MGI:95309]	0.906012	4.92424e-05	5.95609e-05
ENSMUST00000192863	ENSMUSG00000102869	known	ENSMUSG00000022533	Atp13a3	ATPase type 13A3 [Source:MGI Symbol;Acc:MGI:2685387]	0.915368	2.96246e-05	4.98552e-05
ENSMUST00000192863	ENSMUSG00000102869	known	ENSMUSG00000007617	Homer1	homer scaffolding protein 1 [Source:MGI Symbol;Acc:MGI:1347345]	0.918602	2.45173e-05	4.68341e-05
ENSMUST00000192863	ENSMUSG00000102869	known	ENSMUSG00000043531	Sorcs1	sortilin-related VPS10 domain containing receptor 1 [Source:MGI Symbol;Acc:MGI:1929666]	0.920133	2.23559e-05	4.54167e-05
ENSMUST00000192863	ENSMUSG00000102869	known	ENSMUSG00000038296	Galnt18	polypeptide N-acetylgalactosaminyltransferase 18 [Source:MGI Symbol;Acc:MGI:2446239]	0.925152	1.63003e-05	4.08003e-05
ENSMUST00000192863	ENSMUSG00000102869	known	ENSMUSG00000035910	Dcdc2a	doublecortin domain containing 2a [Source:MGI Symbol;Acc:MGI:2652818]	0.930267	1.15421e-05	3.67395e-05
ENSMUST00000192863	ENSMUSG00000102869	known	ENSMUSG00000052812	Atad2b	ATPase family, AAA domain containing 2B [Source:MGI Symbol;Acc:MGI:2444798]	0.903539	5.58313e-05	6.23657e-05
ENSMUST00000192863	ENSMUSG00000102869	known	ENSMUSG00000036291	Ap5m1	adaptor-related protein complex 5, mu 1 subunit [Source:MGI Symbol;Acc:MGI:1921635]	0.934649	8.4066e-06	3.35528e-05
ENSMUST00000192863	ENSMUSG00000102869	known	ENSMUSG00000039960	Rhou	ras homolog family member U [Source:MGI Symbol;Acc:MGI:1916831]	0.905123	5.15352e-05	6.06023e-05
ENSMUST00000192863	ENSMUSG00000102869	known	ENSMUSG00000050711	Scg2	secretogranin II [Source:MGI Symbol;Acc:MGI:103033]	0.903476	5.60068e-05	6.23857e-05
ENSMUST00000192863	ENSMUSG00000102869	known	ENSMUSG00000026155	Smap1	small ArfGAP 1 [Source:MGI Symbol;Acc:MGI:2138261]	0.900091	6.61532e-05	6.62824e-05
ENSMUST00000192863	ENSMUSG00000102869	known	ENSMUSG00000041415	Dicer1	dicer 1, ribonuclease type III [Source:MGI Symbol;Acc:MGI:2177178]	0.914385	3.13332e-05	5.08556e-05
ENSMUST00000192863	ENSMUSG00000102869	known	ENSMUSG00000038975	Rabggtb	Rab geranylgeranyl transferase, b subunit [Source:MGI Symbol;Acc:MGI:99537]	0.92333	1.83256e-05	4.25581e-05
ENSMUST00000192863	ENSMUSG00000102869	known	ENSMUSG00000030766	Arhgap17	Rho GTPase activating protein 17 [Source:MGI Symbol;Acc:MGI:1917747]	0.900203	6.5797e-05	6.61428e-05
ENSMUST00000192863	ENSMUSG00000102869	known	ENSMUSG00000030760	Acer3	alkaline ceramidase 3 [Source:MGI Symbol;Acc:MGI:1913440]	0.935221	8.05271e-06	3.3186e-05
ENSMUST00000192863	ENSMUSG00000102869	known	ENSMUSG00000024140	Epas1	endothelial PAS domain protein 1 [Source:MGI Symbol;Acc:MGI:109169]	0.902662	5.83263e-05	6.33576e-05
ENSMUST00000192863	ENSMUSG00000102869	known	ENSMUSG00000040423	Rc3h1	RING CCCH (C3H) domains 1 [Source:MGI Symbol;Acc:MGI:2685397]	0.928185	1.3324e-05	3.84985e-05
ENSMUST00000192863	ENSMUSG00000102869	known	ENSMUSG00000051451	Crebzf	CREB/ATF bZIP transcription factor [Source:MGI Symbol;Acc:MGI:2675296]	0.907376	4.5879e-05	5.82179e-05
ENSMUST00000192863	ENSMUSG00000102869	known	ENSMUSG00000039395	Mreg	melanoregulin [Source:MGI Symbol;Acc:MGI:2151839]	0.926575	1.4845e-05	3.979e-05
ENSMUST00000192863	ENSMUSG00000102869	known	ENSMUSG00000031631	Cfap97	cilia and flagella associated protein 97 [Source:MGI Symbol;Acc:MGI:1914006]	0.900182	6.58616e-05	6.61751e-05
ENSMUST00000192863	ENSMUSG00000102869	known	ENSMUSG00000029276	Glmn	glomulin, FKBP associated protein [Source:MGI Symbol;Acc:MGI:2141180]	0.95204	1.84331e-06	2.21924e-05
ENSMUST00000192863	ENSMUSG00000102869	known	MSTRG.8383		-	0.939849	5.60296e-06	2.95916e-05
ENSMUST00000192863	ENSMUSG00000102869	known	ENSMUSG00000061273	Mmgt1	membrane magnesium transporter 1 [Source:MGI Symbol;Acc:MGI:2384305]	0.908878	4.23874e-05	5.65357e-05
ENSMUST00000192863	ENSMUSG00000102869	known	ENSMUSG00000046688	Tifa	TRAF-interacting protein with forkhead-associated domain [Source:MGI Symbol;Acc:MGI:2182965]	0.926448	1.49698e-05	3.98398e-05
ENSMUST00000192863	ENSMUSG00000102869	known	ENSMUSG00000019841	Rev3l	REV3 like, DNA directed polymerase zeta catalytic subunit [Source:MGI Symbol;Acc:MGI:1337131]	0.950138	2.2318e-06	2.3438e-05
ENSMUST00000192863	ENSMUSG00000102869	known	ENSMUSG00000058704	Memo1	mediator of cell motility 1 [Source:MGI Symbol;Acc:MGI:1924140]	0.903467	5.60337e-05	6.23879e-05
ENSMUST00000192863	ENSMUSG00000102869	known	ENSMUSG00000054162	Spock3	sparc/osteonectin, cwcv and kazal-like domains proteoglycan 3 [Source:MGI Symbol;Acc:MGI:1920152]	0.933591	9.09293e-06	3.41583e-05
ENSMUST00000192863	ENSMUSG00000102869	known	ENSMUSG00000037652	Phc3	polyhomeotic 3 [Source:MGI Symbol;Acc:MGI:2181434]	0.90123	6.25904e-05	6.49096e-05
ENSMUST00000192863	ENSMUSG00000102869	known	ENSMUSG00000079157	Fam155a	family with sequence similarity 155, member A [Source:MGI Symbol;Acc:MGI:2142765]	0.918147	2.51899e-05	4.72286e-05
ENSMUST00000192863	ENSMUSG00000102869	known	ENSMUSG00000024359	Hspa9	heat shock protein 9 [Source:MGI Symbol;Acc:MGI:96245]	0.959415	8.09939e-07	1.77072e-05
ENSMUST00000192863	ENSMUSG00000102869	known	ENSMUSG00000062373	Tmem65	transmembrane protein 65 [Source:MGI Symbol;Acc:MGI:1922118]	0.980211	2.31176e-08	5.63112e-06
ENSMUST00000192863	ENSMUSG00000102869	known	ENSMUSG00000027806	Tsc22d2	TSC22 domain family, member 2 [Source:MGI Symbol;Acc:MGI:1919283]	0.925357	1.60841e-05	4.06909e-05
ENSMUST00000192863	ENSMUSG00000102869	known	ENSMUSG00000067336	Bmpr2	bone morphogenetic protein receptor, type II (serine/threonine kinase) [Source:MGI Symbol;Acc:MGI:1095407]	0.941487	4.89428e-06	2.85436e-05
ENSMUST00000192863	ENSMUSG00000102869	known	ENSMUSG00000021478	Drd1	dopamine receptor D1 [Source:MGI Symbol;Acc:MGI:99578]	0.912912	3.4037e-05	5.22172e-05
ENSMUST00000192863	ENSMUSG00000102869	known	ENSMUSG00000038375	Trp53inp2	transformation related protein 53 inducible nuclear protein 2 [Source:MGI Symbol;Acc:MGI:1915978]	0.903521	5.58809e-05	6.23657e-05
ENSMUST00000192863	ENSMUSG00000102869	known	ENSMUSG00000038371	Sbf2	SET binding factor 2 [Source:MGI Symbol;Acc:MGI:1921831]	0.947095	2.98583e-06	2.48665e-05
ENSMUST00000192863	ENSMUSG00000102869	known	ENSMUSG00000025982	Sf3b1	splicing factor 3b, subunit 1 [Source:MGI Symbol;Acc:MGI:1932339]	0.965388	3.69101e-07	1.39166e-05
ENSMUST00000192863	ENSMUSG00000102869	known	ENSMUSG00000048458	Inka2	inka box actin regulator 2 [Source:MGI Symbol;Acc:MGI:1923497]	0.908486	4.32778e-05	5.69458e-05
ENSMUST00000192863	ENSMUSG00000102869	known	ENSMUSG00000034701	Neurod1	neurogenic differentiation 1 [Source:MGI Symbol;Acc:MGI:1339708]	0.91957	2.31322e-05	4.59236e-05
ENSMUST00000192863	ENSMUSG00000102869	known	ENSMUSG00000021072	Tmx1	thioredoxin-related transmembrane protein 1 [Source:MGI Symbol;Acc:MGI:1919986]	0.968909	2.17175e-07	1.17689e-05
ENSMUST00000192863	ENSMUSG00000102869	known	ENSMUSG00000024227	Pdzph1	PDZ and pleckstrin homology domains 1 [Source:MGI Symbol;Acc:MGI:1916489]	0.957109	1.06359e-06	1.89547e-05
ENSMUST00000192863	ENSMUSG00000102869	known	ENSMUSG00000038957	Edc3	enhancer of mRNA decapping 3 [Source:MGI Symbol;Acc:MGI:2142951]	0.949223	2.44047e-06	2.37759e-05
ENSMUST00000192863	ENSMUSG00000102869	known	ENSMUSG00000024290	Rock1	Rho-associated coiled-coil containing protein kinase 1 [Source:MGI Symbol;Acc:MGI:107927]	0.924034	1.75202e-05	4.18648e-05
ENSMUST00000192863	ENSMUSG00000102869	known	ENSMUSG00000024298	Zfp871	zinc finger protein 871 [Source:MGI Symbol;Acc:MGI:1921793]	0.91676	2.73326e-05	4.85628e-05
ENSMUST00000192863	ENSMUSG00000102869	known	ENSMUSG00000053774	Ubxn7	UBX domain protein 7 [Source:MGI Symbol;Acc:MGI:2146388]	0.972165	1.25594e-07	1.014e-05
ENSMUST00000192863	ENSMUSG00000102869	known	ENSMUSG00000023286	Ube2j2	ubiquitin-conjugating enzyme E2J 2 [Source:MGI Symbol;Acc:MGI:2153608]	0.962669	5.36287e-07	1.60094e-05
ENSMUST00000192863	ENSMUSG00000102869	known	ENSMUSG00000040446	Rprd1a	regulation of nuclear pre-mRNA domain containing 1A [Source:MGI Symbol;Acc:MGI:2385066]	0.929513	1.21639e-05	3.74006e-05
ENSMUST00000192863	ENSMUSG00000102869	known	ENSMUSG00000021248	Tmed10	transmembrane p24 trafficking protein 10 [Source:MGI Symbol;Acc:MGI:1915831]	0.919395	2.33775e-05	4.60391e-05
ENSMUST00000192863	ENSMUSG00000102869	known	ENSMUSG00000005871	Apc	APC, WNT signaling pathway regulator [Source:MGI Symbol;Acc:MGI:88039]	0.95647	1.14395e-06	1.92342e-05
ENSMUST00000192863	ENSMUSG00000102869	known	ENSMUSG00000035620	Ric8b	RIC8 guanine nucleotide exchange factor B [Source:MGI Symbol;Acc:MGI:2682307]	0.91269	3.44583e-05	5.24438e-05
ENSMUST00000192863	ENSMUSG00000102869	known	ENSMUSG00000020594	Pum2	pumilio RNA-binding family member 2 [Source:MGI Symbol;Acc:MGI:1931751]	0.931875	1.02997e-05	3.55506e-05
ENSMUST00000192863	ENSMUSG00000102869	known	ENSMUSG00000020590	Snx13	sorting nexin 13 [Source:MGI Symbol;Acc:MGI:2661416]	0.904646	5.28017e-05	6.11536e-05
ENSMUST00000192863	ENSMUSG00000102869	known	ENSMUSG00000028426	Rad23b	RAD23 homolog B, nucleotide excision repair protein [Source:MGI Symbol;Acc:MGI:105128]	0.920693	2.16036e-05	4.48853e-05
ENSMUST00000192863	ENSMUSG00000102869	known	ENSMUSG00000026667	Uhmk1	U2AF homology motif (UHM) kinase 1 [Source:MGI Symbol;Acc:MGI:1341908]	0.937152	6.94489e-06	3.1749e-05
ENSMUST00000192863	ENSMUSG00000102869	known	ENSMUSG00000038495	Otud7b	OTU domain containing 7B [Source:MGI Symbol;Acc:MGI:2654703]	0.903326	5.64307e-05	6.25782e-05
ENSMUST00000192863	ENSMUSG00000102869	known	ENSMUSG00000040850	Psme4	proteasome (prosome, macropain) activator subunit 4 [Source:MGI Symbol;Acc:MGI:2143994]	0.94407	3.92233e-06	2.66748e-05
ENSMUST00000192863	ENSMUSG00000102869	known	ENSMUSG00000027823	Gmps	guanine monophosphate synthetase [Source:MGI Symbol;Acc:MGI:2448526]	0.919741	2.28936e-05	4.58082e-05
ENSMUST00000192863	ENSMUSG00000102869	known	ENSMUSG00000027829	Ccnl1	cyclin L1 [Source:MGI Symbol;Acc:MGI:1922664]	0.930984	1.09742e-05	3.61783e-05
ENSMUST00000192863	ENSMUSG00000102869	known	ENSMUSG00000051000	Fam160a1	family with sequence similarity 160, member A1 [Source:MGI Symbol;Acc:MGI:2444746]	0.972067	1.27796e-07	1.014e-05
ENSMUST00000192863	ENSMUSG00000102869	known	ENSMUSG00000056055	Sag	S-antigen, retina and pineal gland (arrestin) [Source:MGI Symbol;Acc:MGI:98227]	0.952429	1.77092e-06	2.2003e-05
ENSMUST00000192863	ENSMUSG00000102869	known	ENSMUSG00000056050	Mia3	melanoma inhibitory activity 3 [Source:MGI Symbol;Acc:MGI:2443183]	0.911151	3.75048e-05	5.40918e-05
ENSMUST00000192863	ENSMUSG00000102869	known	ENSMUSG00000046985	Tapt1	transmembrane anterior posterior transformation 1 [Source:MGI Symbol;Acc:MGI:2683537]	0.919847	2.27472e-05	4.56791e-05
ENSMUST00000192863	ENSMUSG00000102869	known	ENSMUSG00000029684	Wasl	Wiskott-Aldrich syndrome-like (human) [Source:MGI Symbol;Acc:MGI:1920428]	0.946482	3.15945e-06	2.53124e-05
ENSMUST00000192863	ENSMUSG00000102869	known	ENSMUSG00000029686	Cul1	cullin 1 [Source:MGI Symbol;Acc:MGI:1349658]	0.96286	5.22886e-07	1.59815e-05
ENSMUST00000192863	ENSMUSG00000102869	known	ENSMUSG00000034729	Mrps10	mitochondrial ribosomal protein S10 [Source:MGI Symbol;Acc:MGI:1928139]	0.929044	1.25645e-05	3.78086e-05
ENSMUST00000192863	ENSMUSG00000102869	known	ENSMUSG00000021054	Sgpp1	sphingosine-1-phosphate phosphatase 1 [Source:MGI Symbol;Acc:MGI:2135760]	0.904997	5.18684e-05	6.07217e-05
ENSMUST00000192863	ENSMUSG00000102869	known	ENSMUSG00000021051	Ppp2r5e	protein phosphatase 2, regulatory subunit B', epsilon [Source:MGI Symbol;Acc:MGI:1349473]	0.932584	9.78641e-06	3.49205e-05
ENSMUST00000192863	ENSMUSG00000102869	known	ENSMUSG00000068874	Selenbp1	selenium binding protein 1 [Source:MGI Symbol;Acc:MGI:96825]	0.931469	1.06028e-05	3.58295e-05
ENSMUST00000192863	ENSMUSG00000102869	known	ENSMUSG00000021468	Sptlc1	serine palmitoyltransferase, long chain base subunit 1 [Source:MGI Symbol;Acc:MGI:1099431]	0.922902	1.88284e-05	4.29487e-05
ENSMUST00000192863	ENSMUSG00000102869	known	ENSMUSG00000032186	Tmod2	tropomodulin 2 [Source:MGI Symbol;Acc:MGI:1355335]	0.972686	1.14365e-07	9.88934e-06
ENSMUST00000192863	ENSMUSG00000102869	known	ENSMUSG00000024811	Tnks2	tankyrase, TRF1-interacting ankyrin-related ADP-ribose polymerase 2 [Source:MGI Symbol;Acc:MGI:1921743]	0.962215	5.6927e-07	1.62269e-05
ENSMUST00000192863	ENSMUSG00000102869	known	ENSMUSG00000021264	Yy1	YY1 transcription factor [Source:MGI Symbol;Acc:MGI:99150]	0.976079	5.92591e-08	7.74605e-06
ENSMUST00000192863	ENSMUSG00000102869	known	ENSMUSG00000031843	Mphosph6	M phase phosphoprotein 6 [Source:MGI Symbol;Acc:MGI:1915783]	0.931664	1.04561e-05	3.56797e-05
ENSMUST00000192863	ENSMUSG00000102869	known	ENSMUSG00000007570	Fance	Fanconi anemia, complementation group E [Source:MGI Symbol;Acc:MGI:1920025]	0.91797	2.54561e-05	4.73763e-05
ENSMUST00000192863	ENSMUSG00000102869	known	ENSMUSG00000029238	Clock	circadian locomotor output cycles kaput [Source:MGI Symbol;Acc:MGI:99698]	0.907101	4.65413e-05	5.84748e-05
ENSMUST00000192863	ENSMUSG00000102869	known	ENSMUSG00000031197	Vbp1	von Hippel-Lindau binding protein 1 [Source:MGI Symbol;Acc:MGI:1333804]	0.929342	1.23085e-05	3.75816e-05
ENSMUST00000192863	ENSMUSG00000102869	known	ENSMUSG00000037857	Nufip2	nuclear fragile X mental retardation protein interacting protein 2 [Source:MGI Symbol;Acc:MGI:1915814]	0.93011	1.16694e-05	3.68964e-05
ENSMUST00000192863	ENSMUSG00000102869	known	ENSMUSG00000033350	Chst2	carbohydrate sulfotransferase 2 [Source:MGI Symbol;Acc:MGI:1891160]	0.944953	3.62773e-06	2.60909e-05
ENSMUST00000192863	ENSMUSG00000102869	known	ENSMUSG00000026409	Pfkfb2	6-phosphofructo-2-kinase/fructose-2,6-biphosphatase 2 [Source:MGI Symbol;Acc:MGI:107815]	0.962349	5.59327e-07	1.61011e-05
ENSMUST00000192863	ENSMUSG00000102869	known	ENSMUSG00000039987	Phtf2	putative homeodomain transcription factor 2 [Source:MGI Symbol;Acc:MGI:1916020]	0.930754	1.11543e-05	3.63691e-05
ENSMUST00000192863	ENSMUSG00000102869	known	ENSMUSG00000044026	Slc35g1	solute carrier family 35, member G1 [Source:MGI Symbol;Acc:MGI:2444789]	0.938407	6.29213e-06	3.06918e-05
ENSMUST00000192863	ENSMUSG00000102869	known	ENSMUSG00000026640	Plxna2	plexin A2 [Source:MGI Symbol;Acc:MGI:107684]	0.919508	2.32185e-05	4.59473e-05
ENSMUST00000192863	ENSMUSG00000102869	known	ENSMUSG00000050229	Pigm	phosphatidylinositol glycan anchor biosynthesis, class M [Source:MGI Symbol;Acc:MGI:1914806]	0.912778	3.4291e-05	5.23521e-05
ENSMUST00000192863	ENSMUSG00000102869	known	ENSMUSG00000027253	Lrp4	low density lipoprotein receptor-related protein 4 [Source:MGI Symbol;Acc:MGI:2442252]	0.925566	1.58656e-05	4.0494e-05
ENSMUST00000192863	ENSMUSG00000102869	known	ENSMUSG00000031246	Sh3bgrl	SH3-binding domain glutamic acid-rich protein like [Source:MGI Symbol;Acc:MGI:1930849]	0.933774	8.9713e-06	3.4057e-05
ENSMUST00000192863	ENSMUSG00000102869	known	ENSMUSG00000039478	Micu3	mitochondrial calcium uptake family, member 3 [Source:MGI Symbol;Acc:MGI:1925756]	0.920813	2.14453e-05	4.47549e-05
ENSMUST00000192863	ENSMUSG00000102869	known	ENSMUSG00000039470	Zdhhc2	zinc finger, DHHC domain containing 2 [Source:MGI Symbol;Acc:MGI:1923452]	0.947606	2.84676e-06	2.46518e-05
ENSMUST00000192863	ENSMUSG00000102869	known	ENSMUSG00000032745	Gpbp1	GC-rich promoter binding protein 1 [Source:MGI Symbol;Acc:MGI:1920524]	0.956342	1.16072e-06	1.9304e-05
ENSMUST00000192863	ENSMUSG00000102869	known	ENSMUSG00000028977	Casz1	castor zinc finger 1 [Source:MGI Symbol;Acc:MGI:1196251]	0.949206	2.4445e-06	2.37835e-05
ENSMUST00000192863	ENSMUSG00000102869	known	ENSMUSG00000042396	Rbm7	RNA binding motif protein 7 [Source:MGI Symbol;Acc:MGI:1914260]	0.92358	1.80364e-05	4.2339e-05
ENSMUST00000192863	ENSMUSG00000102869	known	ENSMUSG00000044707	Ccnjl	cyclin J-like [Source:MGI Symbol;Acc:MGI:2685723]	0.939049	5.97754e-06	3.01826e-05
ENSMUST00000192863	ENSMUSG00000102869	known	ENSMUSG00000019943	Atp2b1	ATPase, Ca++ transporting, plasma membrane 1 [Source:MGI Symbol;Acc:MGI:104653]	0.91351	3.29172e-05	5.17168e-05
ENSMUST00000192863	ENSMUSG00000102869	known	ENSMUSG00000064115	Cadm2	cell adhesion molecule 2 [Source:MGI Symbol;Acc:MGI:2442722]	0.915593	2.92452e-05	4.97012e-05
ENSMUST00000192863	ENSMUSG00000102869	known	ENSMUSG00000024780	Cdc37l1	cell division cycle 37-like 1 [Source:MGI Symbol;Acc:MGI:1914322]	0.909131	4.18212e-05	5.62133e-05
ENSMUST00000192863	ENSMUSG00000102869	known	ENSMUSG00000027784	Ppm1l	protein phosphatase 1 (formerly 2C)-like [Source:MGI Symbol;Acc:MGI:2139740]	0.900578	6.46095e-05	6.57103e-05
ENSMUST00000192863	ENSMUSG00000102869	known	ENSMUSG00000027782	Kpna4	karyopherin (importin) alpha 4 [Source:MGI Symbol;Acc:MGI:1100848]	0.949109	2.4676e-06	2.38363e-05
ENSMUST00000192863	ENSMUSG00000102869	known	ENSMUSG00000032114	Slc37a4	solute carrier family 37 (glucose-6-phosphate transporter), member 4 [Source:MGI Symbol;Acc:MGI:1316650]	0.901415	6.20262e-05	6.469e-05
ENSMUST00000192863	ENSMUSG00000102869	known	ENSMUSG00000026781	Acbd5	acyl-Coenzyme A binding domain containing 5 [Source:MGI Symbol;Acc:MGI:1921409]	0.937862	6.56917e-06	3.10984e-05
ENSMUST00000192863	ENSMUSG00000102869	known	ENSMUSG00000050567	Maml1	mastermind like transcriptional coactivator 1 [Source:MGI Symbol;Acc:MGI:1890504]	0.906555	4.78808e-05	5.90465e-05
ENSMUST00000192863	ENSMUSG00000102869	known	ENSMUSG00000026434	Nucks1	nuclear casein kinase and cyclin-dependent kinase substrate 1 [Source:MGI Symbol;Acc:MGI:1934811]	0.965233	3.77346e-07	1.40456e-05
ENSMUST00000192863	ENSMUSG00000102869	known	ENSMUSG00000056537	Rlim	ring finger protein, LIM domain interacting [Source:MGI Symbol;Acc:MGI:1342291]	0.949757	2.3169e-06	2.35129e-05
ENSMUST00000192863	ENSMUSG00000102869	known	ENSMUSG00000026696	Vamp4	vesicle-associated membrane protein 4 [Source:MGI Symbol;Acc:MGI:1858730]	0.925636	1.57925e-05	4.0453e-05
ENSMUST00000192863	ENSMUSG00000102869	known	ENSMUSG00000022205	Sub1	SUB1 homolog, transcriptional regulator [Source:MGI Symbol;Acc:MGI:104811]	0.921272	2.0847e-05	4.44262e-05
ENSMUST00000192863	ENSMUSG00000102869	known	ENSMUSG00000042079	Hnrnpf	heterogeneous nuclear ribonucleoprotein F [Source:MGI Symbol;Acc:MGI:2138741]	0.917529	2.61282e-05	4.77939e-05
ENSMUST00000192863	ENSMUSG00000102869	known	ENSMUSG00000014353	Tmem87b	transmembrane protein 87B [Source:MGI Symbol;Acc:MGI:1919727]	0.912741	3.43608e-05	5.23868e-05
ENSMUST00000192863	ENSMUSG00000102869	known	ENSMUSG00000009090	Ap1b1	adaptor protein complex AP-1, beta 1 subunit [Source:MGI Symbol;Acc:MGI:1096368]	0.921125	2.10366e-05	4.4552e-05
ENSMUST00000192863	ENSMUSG00000102869	known	ENSMUSG00000029202	Pds5a	PDS5 cohesin associated factor A [Source:MGI Symbol;Acc:MGI:1918771]	0.920637	2.16775e-05	4.49228e-05
ENSMUST00000192863	ENSMUSG00000102869	known	ENSMUSG00000058230	Arhgap35	Rho GTPase activating protein 35 [Source:MGI Symbol;Acc:MGI:1929494]	0.936268	7.43583e-06	3.23849e-05
ENSMUST00000192863	ENSMUSG00000102869	known	ENSMUSG00000024666	Tmem138	transmembrane protein 138 [Source:MGI Symbol;Acc:MGI:1920232]	0.940985	5.10345e-06	2.89032e-05
ENSMUST00000192863	ENSMUSG00000102869	known	ENSMUSG00000032827	Ppp1r9a	protein phosphatase 1, regulatory subunit 9A [Source:MGI Symbol;Acc:MGI:2442401]	0.956817	1.09972e-06	1.9095e-05
ENSMUST00000192863	ENSMUSG00000102869	known	ENSMUSG00000036309	Skp1a	S-phase kinase-associated protein 1A [Source:MGI Symbol;Acc:MGI:103575]	0.973874	9.17484e-08	9.50659e-06
ENSMUST00000192863	ENSMUSG00000102869	known	ENSMUSG00000022841	Ap2m1	adaptor-related protein complex 2, mu 1 subunit [Source:MGI Symbol;Acc:MGI:1298405]	0.90097	6.33904e-05	6.52608e-05
ENSMUST00000192863	ENSMUSG00000102869	known	ENSMUSG00000024104	Washc2	WASH complex subunit 2` [Source:MGI Symbol;Acc:MGI:106463]	0.946424	3.17642e-06	2.53168e-05
ENSMUST00000192863	ENSMUSG00000102869	known	ENSMUSG00000049470	Aff4	AF4/FMR2 family, member 4 [Source:MGI Symbol;Acc:MGI:2136171]	0.909012	4.20867e-05	5.63478e-05
ENSMUST00000192863	ENSMUSG00000102869	known	ENSMUSG00000040818	Dennd6a	DENN/MADD domain containing 6A [Source:MGI Symbol;Acc:MGI:2442980]	0.917491	2.61863e-05	4.78121e-05
ENSMUST00000192863	ENSMUSG00000102869	known	ENSMUSG00000040722	Scamp5	secretory carrier membrane protein 5 [Source:MGI Symbol;Acc:MGI:1928948]	0.931498	1.05812e-05	3.57827e-05
ENSMUST00000192863	ENSMUSG00000102869	known	ENSMUSG00000048706	Lurap1l	leucine rich adaptor protein 1-like [Source:MGI Symbol;Acc:MGI:106510]	0.978021	3.89335e-08	6.78222e-06
ENSMUST00000192863	ENSMUSG00000102869	known	ENSMUSG00000021012	Zc3h14	zinc finger CCCH type containing 14 [Source:MGI Symbol;Acc:MGI:1919824]	0.913509	3.29195e-05	5.17168e-05
ENSMUST00000192863	ENSMUSG00000102869	known	ENSMUSG00000027375	Mal	myelin and lymphocyte protein, T cell differentiation protein [Source:MGI Symbol;Acc:MGI:892970]	0.911972	3.58557e-05	5.31939e-05
ENSMUST00000192863	ENSMUSG00000102869	known	ENSMUSG00000034761	Map4k5	mitogen-activated protein kinase kinase kinase kinase 5 [Source:MGI Symbol;Acc:MGI:1925503]	0.954264	1.45926e-06	2.07079e-05
ENSMUST00000192863	ENSMUSG00000102869	known	ENSMUSG00000033813	Tcea1	transcription elongation factor A (SII) 1 [Source:MGI Symbol;Acc:MGI:1196624]	0.932239	1.00337e-05	3.53148e-05
ENSMUST00000192863	ENSMUSG00000102869	known	ENSMUSG00000028228	Cpne3	copine III [Source:MGI Symbol;Acc:MGI:1917818]	0.921596	2.04328e-05	4.4152e-05
ENSMUST00000192863	ENSMUSG00000102869	known	ENSMUSG00000037416	Dmxl1	Dmx-like 1 [Source:MGI Symbol;Acc:MGI:2443926]	0.9132	3.34943e-05	5.19205e-05
ENSMUST00000192863	ENSMUSG00000102869	known	ENSMUSG00000024501	Dpysl3	dihydropyrimidinase-like 3 [Source:MGI Symbol;Acc:MGI:1349762]	0.920406	2.19861e-05	4.51075e-05
ENSMUST00000192863	ENSMUSG00000102869	known	ENSMUSG00000028165	Cisd2	CDGSH iron sulfur domain 2 [Source:MGI Symbol;Acc:MGI:1914256]	0.916355	2.79842e-05	4.90124e-05
ENSMUST00000192863	ENSMUSG00000102869	known	ENSMUSG00000031715	Smarca5	SWI/SNF related, matrix associated, actin dependent regulator of chromatin, subfamily a, member 5 [Source:MGI Symbol;Acc:MGI:1935129]	0.926447	1.49716e-05	3.98398e-05
ENSMUST00000192863	ENSMUSG00000102869	known	ENSMUSG00000063919	Srrm4	serine/arginine repetitive matrix 4 [Source:MGI Symbol;Acc:MGI:1916205]	0.9015	6.17672e-05	6.46295e-05
ENSMUST00000192863	ENSMUSG00000102869	known	ENSMUSG00000015846	Rxra	retinoid X receptor alpha [Source:MGI Symbol;Acc:MGI:98214]	0.912512	3.48012e-05	5.26703e-05
ENSMUST00000192863	ENSMUSG00000102869	known	ENSMUSG00000074165	Zfp788	zinc finger protein 788 [Source:MGI Symbol;Acc:MGI:1914857]	0.910083	3.97413e-05	5.51404e-05
ENSMUST00000192863	ENSMUSG00000102869	known	ENSMUSG00000033319	Fem1c	fem 1 homolog c [Source:MGI Symbol;Acc:MGI:2444737]	0.909377	4.12766e-05	5.58985e-05
ENSMUST00000192863	ENSMUSG00000102869	known	ENSMUSG00000032802	Srxn1	sulfiredoxin 1 homolog (S. cerevisiae) [Source:MGI Symbol;Acc:MGI:104971]	0.926879	1.45471e-05	3.94762e-05
ENSMUST00000192863	ENSMUSG00000102869	known	ENSMUSG00000034297	Med13	mediator complex subunit 13 [Source:MGI Symbol;Acc:MGI:3029632]	0.95698	1.07946e-06	1.89593e-05
ENSMUST00000192863	ENSMUSG00000102869	known	ENSMUSG00000022864	D16Ertd472e	DNA segment, Chr 16, ERATO Doi 472, expressed [Source:MGI Symbol;Acc:MGI:1196400]	0.952693	1.72316e-06	2.16892e-05
ENSMUST00000192863	ENSMUSG00000102869	known	MSTRG.5838		-	0.924231	1.73008e-05	4.17168e-05
ENSMUST00000192863	ENSMUSG00000102869	known	ENSMUSG00000048720	Tbc1d12	TBC1D12: TBC1 domain family, member 12 [Source:MGI Symbol;Acc:MGI:2384803]	0.908644	4.29176e-05	5.67722e-05
ENSMUST00000192863	ENSMUSG00000102869	known	ENSMUSG00000071533	Pcnp	PEST proteolytic signal containing nuclear protein [Source:MGI Symbol;Acc:MGI:1923552]	0.941613	4.84275e-06	2.8442e-05
ENSMUST00000192863	ENSMUSG00000102869	known	ENSMUSG00000066798	Zbtb6	zinc finger and BTB domain containing 6 [Source:MGI Symbol;Acc:MGI:2442998]	0.954003	1.50075e-06	2.09194e-05
ENSMUST00000192863	ENSMUSG00000102869	known	ENSMUSG00000020745	Pafah1b1	platelet-activating factor acetylhydrolase, isoform 1b, subunit 1 [Source:MGI Symbol;Acc:MGI:109520]	0.912282	3.52459e-05	5.28997e-05
ENSMUST00000192863	ENSMUSG00000102869	known	ENSMUSG00000028246	Faxc	failed axon connections homolog [Source:MGI Symbol;Acc:MGI:1923382]	0.930171	1.16196e-05	3.68257e-05
ENSMUST00000192863	ENSMUSG00000102869	known	ENSMUSG00000027433	Xrn2	5'-3' exoribonuclease 2 [Source:MGI Symbol;Acc:MGI:894687]	0.934614	8.42858e-06	3.3555e-05
ENSMUST00000192863	ENSMUSG00000102869	known	ENSMUSG00000022912	Pros1	protein S (alpha) [Source:MGI Symbol;Acc:MGI:1095733]	0.900915	6.35596e-05	6.53091e-05
ENSMUST00000192863	ENSMUSG00000102869	known	ENSMUSG00000036779	Tent4b	terminal nucleotidyltransferase 4B [Source:MGI Symbol;Acc:MGI:1917820]	0.902052	6.01139e-05	6.40778e-05
ENSMUST00000192863	ENSMUSG00000102869	known	ENSMUSG00000027674	Pex5l	peroxisomal biogenesis factor 5-like [Source:MGI Symbol;Acc:MGI:1916672]	0.905856	4.96394e-05	5.97541e-05
ENSMUST00000192863	ENSMUSG00000102869	known	ENSMUSG00000032244	Fem1b	fem 1 homolog b [Source:MGI Symbol;Acc:MGI:1335087]	0.951213	2.00501e-06	2.27522e-05
ENSMUST00000192863	ENSMUSG00000102869	known	ENSMUSG00000029922	Mkrn1	makorin, ring finger protein, 1 [Source:MGI Symbol;Acc:MGI:1859353]	0.909543	4.091e-05	5.57118e-05
ENSMUST00000192863	ENSMUSG00000102869	known	ENSMUSG00000060314	Zfp941	zinc finger protein 941 [Source:MGI Symbol;Acc:MGI:3039601]	0.937395	6.81466e-06	3.15227e-05
ENSMUST00000192863	ENSMUSG00000102869	known	ENSMUSG00000053907	Mat2a	methionine adenosyltransferase II, alpha [Source:MGI Symbol;Acc:MGI:2443731]	0.936009	7.58481e-06	3.27088e-05
ENSMUST00000192863	ENSMUSG00000102869	known	ENSMUSG00000033998	Kcnk1	potassium channel, subfamily K, member 1 [Source:MGI Symbol;Acc:MGI:109322]	0.906058	4.91252e-05	5.94974e-05
ENSMUST00000192863	ENSMUSG00000102869	known	ENSMUSG00000005089	Slc1a2	solute carrier family 1 (glial high affinity glutamate transporter), member 2 [Source:MGI Symbol;Acc:MGI:101931]	0.948445	2.6298e-06	2.41558e-05
ENSMUST00000192863	ENSMUSG00000102869	known	ENSMUSG00000063663	Brwd3	bromodomain and WD repeat domain containing 3 [Source:MGI Symbol;Acc:MGI:3029414]	0.934135	8.73438e-06	3.38142e-05
ENSMUST00000192863	ENSMUSG00000102869	known	ENSMUSG00000022800	Fyttd1	forty-two-three domain containing 1 [Source:MGI Symbol;Acc:MGI:1917955]	0.900996	6.33093e-05	6.52226e-05
ENSMUST00000192863	ENSMUSG00000102869	known	ENSMUSG00000005371	Fbxo11	F-box protein 11 [Source:MGI Symbol;Acc:MGI:2147134]	0.904954	5.19818e-05	6.07542e-05
ENSMUST00000192863	ENSMUSG00000102869	known	ENSMUSG00000051736	Fam229b	family with sequence similarity 229, member B [Source:MGI Symbol;Acc:MGI:1913587]	0.904144	5.41583e-05	6.17763e-05
ENSMUST00000192863	ENSMUSG00000102869	known	ENSMUSG00000063273	Naa15	N(alpha)-acetyltransferase 15, NatA auxiliary subunit [Source:MGI Symbol;Acc:MGI:1922088]	0.967541	2.68705e-07	1.24737e-05
ENSMUST00000192863	ENSMUSG00000102869	known	ENSMUSG00000023075	Akirin1	akirin 1 [Source:MGI Symbol;Acc:MGI:1915300]	0.951477	1.95217e-06	2.25051e-05
ENSMUST00000192863	ENSMUSG00000102869	known	ENSMUSG00000040760	Appl1	adaptor protein, phosphotyrosine interaction, PH domain and leucine zipper containing 1 [Source:MGI Symbol;Acc:MGI:1920243]	0.908346	4.36004e-05	5.70926e-05
ENSMUST00000192863	ENSMUSG00000102869	known	ENSMUSG00000002428	Hltf	helicase-like transcription factor [Source:MGI Symbol;Acc:MGI:1196437]	0.92103	2.11604e-05	4.45846e-05
ENSMUST00000192863	ENSMUSG00000102869	known	ENSMUSG00000043535	Setx	senataxin [Source:MGI Symbol;Acc:MGI:2443480]	0.935764	7.72801e-06	3.28447e-05
ENSMUST00000192863	ENSMUSG00000102869	known	ENSMUSG00000044308	Ubr3	ubiquitin protein ligase E3 component n-recognin 3 [Source:MGI Symbol;Acc:MGI:1861100]	0.953232	1.62873e-06	2.12869e-05
ENSMUST00000192863	ENSMUSG00000102869	known	ENSMUSG00000017561	Crlf3	cytokine receptor-like factor 3 [Source:MGI Symbol;Acc:MGI:1860086]	0.950276	2.2016e-06	2.33472e-05
ENSMUST00000192863	ENSMUSG00000102869	known	ENSMUSG00000043991	Pura	purine rich element binding protein A [Source:MGI Symbol;Acc:MGI:103079]	0.9129	3.40595e-05	5.22351e-05
ENSMUST00000192863	ENSMUSG00000102869	known	ENSMUSG00000024098	Twsg1	twisted gastrulation BMP signaling modulator 1 [Source:MGI Symbol;Acc:MGI:2137520]	0.917227	2.65954e-05	4.80438e-05
ENSMUST00000192863	ENSMUSG00000102869	known	ENSMUSG00000022553	Maf1	MAF1 homolog, negative regulator of RNA polymerase III [Source:MGI Symbol;Acc:MGI:1916127]	0.90643	4.81918e-05	5.91694e-05
ENSMUST00000192863	ENSMUSG00000102869	known	ENSMUSG00000026490	Cdc42bpa	CDC42 binding protein kinase alpha [Source:MGI Symbol;Acc:MGI:2441841]	0.959034	8.48143e-07	1.78946e-05
ENSMUST00000192863	ENSMUSG00000102869	known	ENSMUSG00000000804	Usp32	ubiquitin specific peptidase 32 [Source:MGI Symbol;Acc:MGI:2144475]	0.96375	4.6386e-07	1.53448e-05
ENSMUST00000192863	ENSMUSG00000102869	known	ENSMUSG00000031010	Usp9x	ubiquitin specific peptidase 9, X chromosome [Source:MGI Symbol;Acc:MGI:894681]	0.9182	2.51119e-05	4.71614e-05
ENSMUST00000192863	ENSMUSG00000102869	known	ENSMUSG00000034620	Rxylt1	ribitol xylosyltransferase 1 [Source:MGI Symbol;Acc:MGI:2384919]	0.922826	1.89192e-05	4.30069e-05
ENSMUST00000192863	ENSMUSG00000102869	known	ENSMUSG00000039100	Marchf6	membrane associated ring-CH-type finger 6 [Source:MGI Symbol;Acc:MGI:2442773]	0.964887	3.96299e-07	1.43495e-05
ENSMUST00000192863	ENSMUSG00000102869	known	ENSMUSG00000035864	Syt1	synaptotagmin I [Source:MGI Symbol;Acc:MGI:99667]	0.945174	3.55712e-06	2.59464e-05
ENSMUST00000192863	ENSMUSG00000102869	known	ENSMUSG00000032599	Ip6k2	inositol hexaphosphate kinase 2 [Source:MGI Symbol;Acc:MGI:1923750]	0.948474	2.6226e-06	2.41558e-05
ENSMUST00000192863	ENSMUSG00000102869	known	ENSMUSG00000001986	Gria3	glutamate receptor, ionotropic, AMPA3 (alpha 3) [Source:MGI Symbol;Acc:MGI:95810]	0.931441	1.06241e-05	3.58445e-05
ENSMUST00000192863	ENSMUSG00000102869	known	ENSMUSG00000051860	Samd7	sterile alpha motif domain containing 7 [Source:MGI Symbol;Acc:MGI:1923203]	0.927293	1.41502e-05	3.91276e-05
ENSMUST00000192863	ENSMUSG00000102869	known	ENSMUSG00000031711	Zfp330	zinc finger protein 330 [Source:MGI Symbol;Acc:MGI:1353574]	0.933282	9.30113e-06	3.44542e-05
ENSMUST00000192863	ENSMUSG00000102869	known	ENSMUSG00000034290	Nek9	NIMA (never in mitosis gene a)-related expressed kinase 9 [Source:MGI Symbol;Acc:MGI:2387995]	0.923862	1.77152e-05	4.20722e-05
ENSMUST00000192863	ENSMUSG00000102869	known	ENSMUSG00000056124	B4galt6	UDP-Gal:betaGlcNAc beta 1,4-galactosyltransferase, polypeptide 6 [Source:MGI Symbol;Acc:MGI:1928380]	0.926762	1.4661e-05	3.954e-05
ENSMUST00000192863	ENSMUSG00000102869	known	ENSMUSG00000025949	Pikfyve	phosphoinositide kinase, FYVE type zinc finger containing [Source:MGI Symbol;Acc:MGI:1335106]	0.920465	2.19067e-05	4.50827e-05
ENSMUST00000192863	ENSMUSG00000102869	known	ENSMUSG00000072872	Rybp	RING1 and YY1 binding protein [Source:MGI Symbol;Acc:MGI:1929059]	0.943606	4.0847e-06	2.67632e-05
ENSMUST00000192863	ENSMUSG00000102869	known	ENSMUSG00000059263	Usp47	ubiquitin specific peptidase 47 [Source:MGI Symbol;Acc:MGI:1922246]	0.91831	2.49477e-05	4.70676e-05
ENSMUST00000192863	ENSMUSG00000102869	known	ENSMUSG00000017548	Suz12	SUZ12 polycomb repressive complex 2 subunit [Source:MGI Symbol;Acc:MGI:1261758]	0.901955	6.04038e-05	6.41838e-05
ENSMUST00000192863	ENSMUSG00000102869	known	ENSMUSG00000024561	Mbd1	methyl-CpG binding domain protein 1 [Source:MGI Symbol;Acc:MGI:1333811]	0.922023	1.98966e-05	4.38084e-05
ENSMUST00000192863	ENSMUSG00000102869	known	ENSMUSG00000054976	Nyap2	neuronal tyrosine-phophorylated phosphoinositide 3-kinase adaptor 2 [Source:MGI Symbol;Acc:MGI:2443135]	0.907893	4.46538e-05	5.76002e-05
ENSMUST00000192863	ENSMUSG00000102869	known	ENSMUSG00000020283	Pex13	peroxisomal biogenesis factor 13 [Source:MGI Symbol;Acc:MGI:1919379]	0.940082	5.49771e-06	2.94785e-05
ENSMUST00000192863	ENSMUSG00000102869	known	ENSMUSG00000031969	Acad8	acyl-Coenzyme A dehydrogenase family, member 8 [Source:MGI Symbol;Acc:MGI:1914198]	0.925622	1.58076e-05	4.04627e-05
ENSMUST00000192863	ENSMUSG00000102869	known	ENSMUSG00000072501	Phf20l1	PHD finger protein 20-like 1 [Source:MGI Symbol;Acc:MGI:2444412]	0.924504	1.69986e-05	4.13645e-05
ENSMUST00000192863	ENSMUSG00000102869	known	ENSMUSG00000022023	Wbp4	WW domain binding protein 4 [Source:MGI Symbol;Acc:MGI:109568]	0.90311	5.70426e-05	6.28539e-05
ENSMUST00000192863	ENSMUSG00000102869	known	ENSMUSG00000022024	Sugt1	SGT1, suppressor of G2 allele of SKP1 (S. cerevisiae) [Source:MGI Symbol;Acc:MGI:1915205]	0.932461	9.87447e-06	3.50542e-05
ENSMUST00000192863	ENSMUSG00000102869	known	ENSMUSG00000006435	Neurl1a	neuralized E3 ubiquitin protein ligase 1A [Source:MGI Symbol;Acc:MGI:1334263]	0.912493	3.48373e-05	5.26842e-05
ENSMUST00000192863	ENSMUSG00000102869	known	ENSMUSG00000068615	Gjd2	gap junction protein, delta 2 [Source:MGI Symbol;Acc:MGI:1334209]	0.92732	1.41244e-05	3.91184e-05
ENSMUST00000192863	ENSMUSG00000102869	known	ENSMUSG00000022283	Pabpc1	poly(A) binding protein, cytoplasmic 1 [Source:MGI Symbol;Acc:MGI:1349722]	0.901846	6.07286e-05	6.4285e-05
ENSMUST00000192863	ENSMUSG00000102869	known	ENSMUSG00000025558	Dock9	dedicator of cytokinesis 9 [Source:MGI Symbol;Acc:MGI:106321]	0.923987	1.7574e-05	4.19434e-05
ENSMUST00000192863	ENSMUSG00000102869	known	ENSMUSG00000025551	Fgf14	fibroblast growth factor 14 [Source:MGI Symbol;Acc:MGI:109189]	0.920716	2.1573e-05	4.4857e-05
ENSMUST00000192863	ENSMUSG00000102869	known	ENSMUSG00000025777	Gdap1	ganglioside-induced differentiation-associated-protein 1 [Source:MGI Symbol;Acc:MGI:1338002]	0.904665	5.27502e-05	6.11363e-05
ENSMUST00000192863	ENSMUSG00000102869	known	ENSMUSG00000021709	Erbin	Erbb2 interacting protein [Source:MGI Symbol;Acc:MGI:1890169]	0.954596	1.40796e-06	2.05154e-05
ENSMUST00000192863	ENSMUSG00000102869	known	ENSMUSG00000046447	Camk2n1	calcium/calmodulin-dependent protein kinase II inhibitor 1 [Source:MGI Symbol;Acc:MGI:1913509]	0.943978	3.95416e-06	2.66748e-05
ENSMUST00000192863	ENSMUSG00000102869	known	ENSMUSG00000016559	H3f3b	H3.3 histone B [Source:MGI Symbol;Acc:MGI:1101768]	0.925567	1.58642e-05	4.0494e-05
ENSMUST00000192863	ENSMUSG00000102869	known	ENSMUSG00000038388	Mpp6	membrane protein, palmitoylated 6 (MAGUK p55 subfamily member 6) [Source:MGI Symbol;Acc:MGI:1927340]	0.972426	1.1986e-07	9.94058e-06
ENSMUST00000192863	ENSMUSG00000102869	known	ENSMUSG00000018481	Appbp2	amyloid beta precursor protein (cytoplasmic tail) binding protein 2 [Source:MGI Symbol;Acc:MGI:1914134]	0.912813	3.42239e-05	5.231e-05
ENSMUST00000192863	ENSMUSG00000102869	known	ENSMUSG00000000826	Dnajc5	DnaJ heat shock protein family (Hsp40) member C5 [Source:MGI Symbol;Acc:MGI:892995]	0.958147	9.42684e-07	1.83329e-05
ENSMUST00000192863	ENSMUSG00000102869	known	ENSMUSG00000033953	Ppp3r1	protein phosphatase 3, regulatory subunit B, alpha isoform (calcineurin B, type I) [Source:MGI Symbol;Acc:MGI:107172]	0.949738	2.32132e-06	2.35129e-05
ENSMUST00000192863	ENSMUSG00000102869	known	ENSMUSG00000030970	Ctbp2	C-terminal binding protein 2 [Source:MGI Symbol;Acc:MGI:1201686]	0.926255	1.51623e-05	3.99983e-05
ENSMUST00000192863	ENSMUSG00000102869	known	ENSMUSG00000087403	Kantr	Kdm5c adjacent non-coding transcript [Source:MGI Symbol;Acc:MGI:1920247]	0.922047	1.98668e-05	4.37884e-05
ENSMUST00000192863	ENSMUSG00000102869	known	ENSMUSG00000037386	Rims2	regulating synaptic membrane exocytosis 2 [Source:MGI Symbol;Acc:MGI:2152972]	0.928281	1.32369e-05	3.84658e-05
ENSMUST00000192863	ENSMUSG00000102869	known	ENSMUSG00000015305	Sash1	SAM and SH3 domain containing 1 [Source:MGI Symbol;Acc:MGI:1917347]	0.946987	3.01572e-06	2.49226e-05
ENSMUST00000192863	ENSMUSG00000102869	known	ENSMUSG00000004535	Tax1bp1	Tax1 (human T cell leukemia virus type I) binding protein 1 [Source:MGI Symbol;Acc:MGI:1289308]	0.972566	1.16876e-07	9.88934e-06
ENSMUST00000192863	ENSMUSG00000102869	known	ENSMUSG00000051339	2900026A02Rik	RIKEN cDNA 2900026A02 gene [Source:MGI Symbol;Acc:MGI:1920194]	0.910964	3.78898e-05	5.42858e-05
ENSMUST00000192863	ENSMUSG00000102869	known	ENSMUSG00000029648	Flt1	FMS-like tyrosine kinase 1 [Source:MGI Symbol;Acc:MGI:95558]	0.91754	2.61104e-05	4.77939e-05
ENSMUST00000192863	ENSMUSG00000102869	known	ENSMUSG00000064358	mt-Co3	mitochondrially encoded cytochrome c oxidase III [Source:MGI Symbol;Acc:MGI:102502]	0.925201	1.62484e-05	4.07776e-05
ENSMUST00000192863	ENSMUSG00000102869	known	ENSMUSG00000042197	Zfp451	zinc finger protein 451 [Source:MGI Symbol;Acc:MGI:2137896]	0.917924	2.55261e-05	4.74153e-05
ENSMUST00000192863	ENSMUSG00000102869	known	ENSMUSG00000042225	Ammecr1	Alport syndrome, mental retardation, midface hypoplasia and elliptocytosis chromosomal region gene 1 [Source:MGI Symbol;Acc:MGI:1860206]	0.932598	9.77684e-06	3.49131e-05
ENSMUST00000192863	ENSMUSG00000102869	known	ENSMUSG00000061130	Ppm1b	protein phosphatase 1B, magnesium dependent, beta isoform [Source:MGI Symbol;Acc:MGI:101841]	0.9656	3.58094e-07	1.37194e-05
ENSMUST00000192863	ENSMUSG00000102869	known	ENSMUSG00000061136	Prpf40a	pre-mRNA processing factor 40A [Source:MGI Symbol;Acc:MGI:1860512]	0.916117	2.83738e-05	4.91855e-05
ENSMUST00000192863	ENSMUSG00000102869	known	ENSMUSG00000027589	Pcmtd2	protein-L-isoaspartate (D-aspartate) O-methyltransferase domain containing 2 [Source:MGI Symbol;Acc:MGI:1923927]	0.911263	3.7277e-05	5.39739e-05
ENSMUST00000192863	ENSMUSG00000102869	known	ENSMUSG00000040681	Hmgn1	high mobility group nucleosomal binding domain 1 [Source:MGI Symbol;Acc:MGI:96120]	0.938893	6.05255e-06	3.02879e-05
ENSMUST00000192863	ENSMUSG00000102869	known	ENSMUSG00000023755	Rhebl1	Ras homolog enriched in brain like 1 [Source:MGI Symbol;Acc:MGI:1916409]	0.916969	2.7001e-05	4.83136e-05
ENSMUST00000192863	ENSMUSG00000102869	known	ENSMUSG00000034663	Bmp2k	BMP2 inducible kinase [Source:MGI Symbol;Acc:MGI:2155456]	0.947667	2.83055e-06	2.46516e-05
ENSMUST00000192863	ENSMUSG00000102869	known	ENSMUSG00000039145	Camk1d	calcium/calmodulin-dependent protein kinase ID [Source:MGI Symbol;Acc:MGI:2442190]	0.911696	3.64036e-05	5.34623e-05
ENSMUST00000192863	ENSMUSG00000102869	known	ENSMUSG00000029328	Hnrnpdl	heterogeneous nuclear ribonucleoprotein D-like [Source:MGI Symbol;Acc:MGI:1355299]	0.929337	1.23127e-05	3.7588e-05
ENSMUST00000192863	ENSMUSG00000102869	known	ENSMUSG00000093904	Tomm20	translocase of outer mitochondrial membrane 20 [Source:MGI Symbol;Acc:MGI:1915202]	0.920086	2.24199e-05	4.54561e-05
ENSMUST00000192863	ENSMUSG00000102869	known	ENSMUSG00000028329	Xpa	xeroderma pigmentosum, complementation group A [Source:MGI Symbol;Acc:MGI:99135]	0.931177	1.08256e-05	3.60987e-05
ENSMUST00000192863	ENSMUSG00000102869	known	ENSMUSG00000020132	Rab21	RAB21, member RAS oncogene family [Source:MGI Symbol;Acc:MGI:894308]	0.951446	1.95835e-06	2.25051e-05
ENSMUST00000192863	ENSMUSG00000102869	known	ENSMUSG00000044352	Sowaha	sosondowah ankyrin repeat domain family member A [Source:MGI Symbol;Acc:MGI:2687280]	0.927687	1.37799e-05	3.88439e-05
ENSMUST00000192863	ENSMUSG00000102869	known	ENSMUSG00000050192	Eif5a2	eukaryotic translation initiation factor 5A2 [Source:MGI Symbol;Acc:MGI:1933735]	0.939948	5.55807e-06	2.955e-05
ENSMUST00000192863	ENSMUSG00000102869	known	ENSMUSG00000024236	Svil	supervillin [Source:MGI Symbol;Acc:MGI:2147319]	0.919296	2.35179e-05	4.60891e-05
ENSMUST00000192863	ENSMUSG00000102869	known	ENSMUSG00000049106	Dcaf5	DDB1 and CUL4 associated factor 5 [Source:MGI Symbol;Acc:MGI:2444785]	0.90154	6.16474e-05	6.45923e-05
ENSMUST00000192863	ENSMUSG00000102869	known	ENSMUSG00000030956	Fam53b	family with sequence similarity 53, member B [Source:MGI Symbol;Acc:MGI:1925188]	0.937712	6.64708e-06	3.12351e-05
ENSMUST00000192863	ENSMUSG00000102869	known	ENSMUSG00000037674	Rfx7	regulatory factor X, 7 [Source:MGI Symbol;Acc:MGI:2442675]	0.933291	9.29563e-06	3.44399e-05
ENSMUST00000192863	ENSMUSG00000102869	known	ENSMUSG00000024242	Map4k3	mitogen-activated protein kinase kinase kinase kinase 3 [Source:MGI Symbol;Acc:MGI:2154405]	0.943901	3.98073e-06	2.66748e-05
ENSMUST00000192863	ENSMUSG00000102869	known	ENSMUSG00000024241	Sos1	SOS Ras/Rac guanine nucleotide exchange factor 1 [Source:MGI Symbol;Acc:MGI:98354]	0.92343	1.82101e-05	4.25246e-05
ENSMUST00000192863	ENSMUSG00000102869	known	ENSMUSG00000037458	Azin1	antizyme inhibitor 1 [Source:MGI Symbol;Acc:MGI:1859169]	0.935327	7.98879e-06	3.31467e-05
ENSMUST00000192863	ENSMUSG00000102869	known	ENSMUSG00000031538	Plat	plasminogen activator, tissue [Source:MGI Symbol;Acc:MGI:97610]	0.915081	3.01165e-05	5.01698e-05
ENSMUST00000192863	ENSMUSG00000102869	known	ENSMUSG00000029840	Mtpn	myotrophin [Source:MGI Symbol;Acc:MGI:99445]	0.906284	4.85555e-05	5.92847e-05
ENSMUST00000192863	ENSMUSG00000102869	known	ENSMUSG00000025326	Ube3a	ubiquitin protein ligase E3A [Source:MGI Symbol;Acc:MGI:105098]	0.911582	3.66316e-05	5.35672e-05
ENSMUST00000192863	ENSMUSG00000102869	known	ENSMUSG00000058997	Vwa8	von Willebrand factor A domain containing 8 [Source:MGI Symbol;Acc:MGI:1919008]	0.909904	4.01268e-05	5.53105e-05
ENSMUST00000192863	ENSMUSG00000102869	known	ENSMUSG00000034832	Tet3	tet methylcytosine dioxygenase 3 [Source:MGI Symbol;Acc:MGI:2446229]	0.938466	6.26261e-06	3.06832e-05
ENSMUST00000192863	ENSMUSG00000102869	known	ENSMUSG00000019232	Etnppl	ethanolamine phosphate phospholyase [Source:MGI Symbol;Acc:MGI:1919010]	0.941307	4.9684e-06	2.87078e-05
ENSMUST00000192863	ENSMUSG00000102869	known	ENSMUSG00000041534	Rbp3	retinol binding protein 3, interstitial [Source:MGI Symbol;Acc:MGI:97878]	0.904761	5.24955e-05	6.09704e-05
ENSMUST00000192863	ENSMUSG00000102869	known	ENSMUSG00000021377	Dek	DEK oncogene (DNA binding) [Source:MGI Symbol;Acc:MGI:1926209]	0.915735	2.90062e-05	4.95458e-05
ENSMUST00000192863	ENSMUSG00000102869	known	ENSMUSG00000040918	Slc19a2	solute carrier family 19 (thiamine transporter), member 2 [Source:MGI Symbol;Acc:MGI:1928761]	0.901519	6.171e-05	6.46089e-05
ENSMUST00000192863	ENSMUSG00000102869	known	ENSMUSG00000022799	Arhgap31	Rho GTPase activating protein 31 [Source:MGI Symbol;Acc:MGI:1333857]	0.962433	5.53245e-07	1.61011e-05
ENSMUST00000192863	ENSMUSG00000102869	known	ENSMUSG00000057406	Nsd2	nuclear receptor binding SET domain protein 2 [Source:MGI Symbol;Acc:MGI:1276574]	0.938282	6.35488e-06	3.07928e-05
ENSMUST00000192863	ENSMUSG00000102869	known	ENSMUSG00000042742	Bmt2	base methyltransferase of 25S rRNA 2 [Source:MGI Symbol;Acc:MGI:2141466]	0.940357	5.37507e-06	2.93359e-05
ENSMUST00000192863	ENSMUSG00000102869	known	ENSMUSG00000059920	4930453N24Rik	RIKEN cDNA 4930453N24 gene [Source:MGI Symbol;Acc:MGI:1914859]	0.960898	6.74072e-07	1.69534e-05
ENSMUST00000192863	ENSMUSG00000102869	known	ENSMUSG00000053094	Tmem248	transmembrane protein 248 [Source:MGI Symbol;Acc:MGI:1918917]	0.930574	1.12963e-05	3.65085e-05
ENSMUST00000192863	ENSMUSG00000102869	known	ENSMUSG00000020034	Tcp11l2	t-complex 11 (mouse) like 2 [Source:MGI Symbol;Acc:MGI:2444679]	0.917322	2.64488e-05	4.79712e-05
ENSMUST00000192863	ENSMUSG00000102869	known	ENSMUSG00000054321	Taf4b	TATA-box binding protein associated factor 4b [Source:MGI Symbol;Acc:MGI:2152345]	0.914211	3.16433e-05	5.10659e-05
ENSMUST00000192863	ENSMUSG00000102869	known	ENSMUSG00000036698	Ago2	argonaute RISC catalytic subunit 2 [Source:MGI Symbol;Acc:MGI:2446632]	0.92271	1.90577e-05	4.31029e-05
ENSMUST00000192863	ENSMUSG00000102869	known	ENSMUSG00000039879	Heca	hdc homolog, cell cycle regulator [Source:MGI Symbol;Acc:MGI:2685715]	0.919041	2.38818e-05	4.63407e-05
ENSMUST00000192863	ENSMUSG00000102869	known	ENSMUSG00000017831	Rab5a	RAB5A, member RAS oncogene family [Source:MGI Symbol;Acc:MGI:105926]	0.941781	4.77482e-06	2.83398e-05
ENSMUST00000192863	ENSMUSG00000102869	known	ENSMUSG00000024261	Syt4	synaptotagmin IV [Source:MGI Symbol;Acc:MGI:101759]	0.958105	9.47278e-07	1.83483e-05
ENSMUST00000192863	ENSMUSG00000102869	known	ENSMUSG00000031517	Gpm6a	glycoprotein m6a [Source:MGI Symbol;Acc:MGI:107671]	0.92322	1.84538e-05	4.2687e-05
ENSMUST00000192863	ENSMUSG00000102869	known	ENSMUSG00000051379	Flrt3	fibronectin leucine rich transmembrane protein 3 [Source:MGI Symbol;Acc:MGI:1918686]	0.938607	6.19258e-06	3.05075e-05
ENSMUST00000192863	ENSMUSG00000102869	known	ENSMUSG00000038056	Kmt2c	lysine (K)-specific methyltransferase 2C [Source:MGI Symbol;Acc:MGI:2444959]	0.930365	1.14629e-05	3.66673e-05
ENSMUST00000192863	ENSMUSG00000102869	known	ENSMUSG00000110185	Igip	IgA inducing protein [Source:MGI Symbol;Acc:MGI:1924271]	0.918874	2.41212e-05	4.65342e-05
ENSMUST00000192863	ENSMUSG00000102869	known	ENSMUSG00000029823	Luc7l2	LUC7-like 2 (S. cerevisiae) [Source:MGI Symbol;Acc:MGI:2183260]	0.928431	1.31021e-05	3.83667e-05
ENSMUST00000192863	ENSMUSG00000102869	known	ENSMUSG00000006599	Gtf2h1	general transcription factor II H, polypeptide 1 [Source:MGI Symbol;Acc:MGI:1277216]	0.933857	8.91617e-06	3.40426e-05
ENSMUST00000192863	ENSMUSG00000102869	known	ENSMUSG00000046897	Zfp740	zinc finger protein 740 [Source:MGI Symbol;Acc:MGI:1915994]	0.908866	4.24147e-05	5.65398e-05
ENSMUST00000192863	ENSMUSG00000102869	known	ENSMUSG00000020664	Dld	dihydrolipoamide dehydrogenase [Source:MGI Symbol;Acc:MGI:107450]	0.936877	7.095e-06	3.19806e-05
ENSMUST00000192863	ENSMUSG00000102869	known	ENSMUSG00000028152	Tspan5	tetraspanin 5 [Source:MGI Symbol;Acc:MGI:1928096]	0.959587	7.93229e-07	1.76046e-05
ENSMUST00000192863	ENSMUSG00000102869	known	ENSMUSG00000024014	Pim1	proviral integration site 1 [Source:MGI Symbol;Acc:MGI:97584]	0.913747	3.24814e-05	5.14915e-05
ENSMUST00000192863	ENSMUSG00000102869	known	ENSMUSG00000024019	Cmtr1	cap methyltransferase 1 [Source:MGI Symbol;Acc:MGI:1921407]	0.915993	2.85781e-05	4.93111e-05
ENSMUST00000192863	ENSMUSG00000102869	known	ENSMUSG00000045817	Zfp36l2	zinc finger protein 36, C3H type-like 2 [Source:MGI Symbol;Acc:MGI:107945]	0.955282	1.30622e-06	1.99321e-05
ENSMUST00000192863	ENSMUSG00000102869	known	ENSMUSG00000061175	Fnip2	folliculin interacting protein 2 [Source:MGI Symbol;Acc:MGI:2683054]	0.922031	1.98868e-05	4.37991e-05
ENSMUST00000192863	ENSMUSG00000102869	known	ENSMUSG00000041040	Fam117b	family with sequence similarity 117, member B [Source:MGI Symbol;Acc:MGI:1920000]	0.939779	5.63502e-06	2.9639e-05
ENSMUST00000192863	ENSMUSG00000102869	known	ENSMUSG00000021843	Ktn1	kinectin 1 [Source:MGI Symbol;Acc:MGI:109153]	0.911566	3.66641e-05	5.35914e-05
ENSMUST00000192863	ENSMUSG00000102869	known	ENSMUSG00000021846	Peli2	pellino 2 [Source:MGI Symbol;Acc:MGI:1891445]	0.91566	2.91319e-05	4.95957e-05
ENSMUST00000192863	ENSMUSG00000102869	known	ENSMUSG00000072568	Lratd2	LRAT domain containing 1 [Source:MGI Symbol;Acc:MGI:3026924]	0.921931	2.00118e-05	4.38885e-05
ENSMUST00000192863	ENSMUSG00000102869	known	ENSMUSG00000027893	Ahcyl1	S-adenosylhomocysteine hydrolase-like 1 [Source:MGI Symbol;Acc:MGI:2385184]	0.991059	4.43211e-10	6.68003e-07
ENSMUST00000192863	ENSMUSG00000102869	known	ENSMUSG00000040021	Lats1	large tumor suppressor [Source:MGI Symbol;Acc:MGI:1333883]	0.913429	3.3068e-05	5.17764e-05
ENSMUST00000192863	ENSMUSG00000102869	known	ENSMUSG00000040022	Rab11fip2	RAB11 family interacting protein 2 (class I) [Source:MGI Symbol;Acc:MGI:1922248]	0.948669	2.57401e-06	2.40777e-05
ENSMUST00000192863	ENSMUSG00000102869	known	ENSMUSG00000040025	Ythdf2	YTH N6-methyladenosine RNA binding protein 2 [Source:MGI Symbol;Acc:MGI:2444233]	0.949334	2.41431e-06	2.37221e-05
ENSMUST00000192863	ENSMUSG00000102869	known	MSTRG.8832		-	0.939061	5.97193e-06	3.01826e-05
ENSMUST00000192863	ENSMUSG00000102869	known	ENSMUSG00000040865	Ino80d	INO80 complex subunit D [Source:MGI Symbol;Acc:MGI:3027003]	0.915495	2.94103e-05	4.97705e-05
ENSMUST00000192863	ENSMUSG00000102869	known	ENSMUSG00000047554	Tmem41b	transmembrane protein 41B [Source:MGI Symbol;Acc:MGI:1289225]	0.927022	1.44089e-05	3.93557e-05
ENSMUST00000192863	ENSMUSG00000102869	known	ENSMUSG00000035572	Dcaf10	DDB1 and CUL4 associated factor 10 [Source:MGI Symbol;Acc:MGI:2140179]	0.9237	1.78995e-05	4.22603e-05
ENSMUST00000192863	ENSMUSG00000102869	known	ENSMUSG00000031731	Ap1g1	adaptor protein complex AP-1, gamma 1 subunit [Source:MGI Symbol;Acc:MGI:101919]	0.908782	4.26038e-05	5.65931e-05
ENSMUST00000192863	ENSMUSG00000102869	known	ENSMUSG00000000276	Dgke	diacylglycerol kinase, epsilon [Source:MGI Symbol;Acc:MGI:1889276]	0.90256	5.86231e-05	6.34517e-05
ENSMUST00000192863	ENSMUSG00000102869	known	ENSMUSG00000038298	Pdzk1	PDZ domain containing 1 [Source:MGI Symbol;Acc:MGI:1928901]	0.923272	1.83926e-05	4.25947e-05
ENSMUST00000192863	ENSMUSG00000102869	known	ENSMUSG00000001918	Slc1a5	solute carrier family 1 (neutral amino acid transporter), member 5 [Source:MGI Symbol;Acc:MGI:105305]	0.921227	2.09051e-05	4.44504e-05
ENSMUST00000192863	ENSMUSG00000102869	known	ENSMUSG00000030265	Kras	Kirsten rat sarcoma viral oncogene homolog [Source:MGI Symbol;Acc:MGI:96680]	0.92228	1.95805e-05	4.35397e-05
ENSMUST00000192863	ENSMUSG00000102869	known	ENSMUSG00000073514	Dok6	docking protein 6 [Source:MGI Symbol;Acc:MGI:3639495]	0.925421	1.60162e-05	4.06004e-05
ENSMUST00000192863	ENSMUSG00000102869	known	ENSMUSG00000022141	Nipbl	NIPBL cohesin loading factor [Source:MGI Symbol;Acc:MGI:1913976]	0.937078	6.98503e-06	3.17837e-05
ENSMUST00000192863	ENSMUSG00000102869	known	ENSMUSG00000038116	Phf20	PHD finger protein 20 [Source:MGI Symbol;Acc:MGI:2444148]	0.930324	1.14961e-05	3.67094e-05
ENSMUST00000192863	ENSMUSG00000102869	known	MSTRG.15230		-	0.912244	3.53215e-05	5.29179e-05
ENSMUST00000192863	ENSMUSG00000102869	known	ENSMUSG00000020783	Ncbp3	nuclear cap binding subunit 3 [Source:MGI Symbol;Acc:MGI:1914124]	0.901231	6.25888e-05	6.49096e-05
ENSMUST00000192863	ENSMUSG00000102869	known	ENSMUSG00000029776	Hibadh	3-hydroxyisobutyrate dehydrogenase [Source:MGI Symbol;Acc:MGI:1889802]	0.989113	1.1825e-09	1.18717e-06
ENSMUST00000192863	ENSMUSG00000102869	known	ENSMUSG00000007850	Hnrnph1	heterogeneous nuclear ribonucleoprotein H1 [Source:MGI Symbol;Acc:MGI:1891925]	0.916435	2.78545e-05	4.89337e-05
ENSMUST00000192863	ENSMUSG00000102869	known	ENSMUSG00000024072	Yipf4	Yip1 domain family, member 4 [Source:MGI Symbol;Acc:MGI:1915114]	0.965979	3.38994e-07	1.33795e-05
ENSMUST00000192863	ENSMUSG00000102869	known	ENSMUSG00000032965	Ift57	intraflagellar transport 57 [Source:MGI Symbol;Acc:MGI:1921166]	0.951421	1.96332e-06	2.25051e-05
ENSMUST00000192863	ENSMUSG00000102869	known	ENSMUSG00000058799	Nap1l1	nucleosome assembly protein 1-like 1 [Source:MGI Symbol;Acc:MGI:1855693]	0.956803	1.10158e-06	1.9095e-05
ENSMUST00000192863	ENSMUSG00000102869	known	ENSMUSG00000024695	Zfp91	zinc finger protein 91 [Source:MGI Symbol;Acc:MGI:104854]	0.908611	4.29927e-05	5.68311e-05
ENSMUST00000192863	ENSMUSG00000102869	known	ENSMUSG00000006818	Sod2	superoxide dismutase 2, mitochondrial [Source:MGI Symbol;Acc:MGI:98352]	0.952927	1.68169e-06	2.14685e-05
ENSMUST00000192863	ENSMUSG00000102869	known	ENSMUSG00000027259	Adal	adenosine deaminase-like [Source:MGI Symbol;Acc:MGI:1923144]	0.910345	3.91838e-05	5.48772e-05
ENSMUST00000192863	ENSMUSG00000102869	known	ENSMUSG00000033478	Fam160b1	family with sequence similarity 160, member B1 [Source:MGI Symbol;Acc:MGI:2147545]	0.972132	1.26324e-07	1.014e-05
ENSMUST00000192863	ENSMUSG00000102869	known	ENSMUSG00000028284	Map3k7	mitogen-activated protein kinase kinase kinase 7 [Source:MGI Symbol;Acc:MGI:1346877]	0.943324	4.18568e-06	2.70393e-05
ENSMUST00000192863	ENSMUSG00000102869	known	ENSMUSG00000041935	AW549877	expressed sequence AW549877 [Source:MGI Symbol;Acc:MGI:2146232]	0.911333	3.71351e-05	5.38808e-05
ENSMUST00000192863	ENSMUSG00000102869	known	ENSMUSG00000032261	Sh3bgrl2	SH3 domain binding glutamic acid-rich protein like 2 [Source:MGI Symbol;Acc:MGI:1915350]	0.975027	7.33563e-08	8.47684e-06
ENSMUST00000192863	ENSMUSG00000102869	known	ENSMUSG00000036825	Ssx2ip	synovial sarcoma, X 2 interacting protein [Source:MGI Symbol;Acc:MGI:2139150]	0.920034	2.24901e-05	4.54894e-05
ENSMUST00000192863	ENSMUSG00000102869	known	ENSMUSG00000018377	Vezf1	vascular endothelial zinc finger 1 [Source:MGI Symbol;Acc:MGI:1313291]	0.956064	1.19759e-06	1.95409e-05
ENSMUST00000192863	ENSMUSG00000102869	known	ENSMUSG00000021969	Zdhhc20	zinc finger, DHHC domain containing 20 [Source:MGI Symbol;Acc:MGI:1923215]	0.959131	8.383e-07	1.77939e-05
ENSMUST00000192863	ENSMUSG00000102869	known	ENSMUSG00000024222	Fkbp5	FK506 binding protein 5 [Source:MGI Symbol;Acc:MGI:104670]	0.910319	3.92376e-05	5.49031e-05
ENSMUST00000192863	ENSMUSG00000102869	known	ENSMUSG00000026596	Abl2	v-abl Abelson murine leukemia viral oncogene 2 (arg, Abelson-related gene) [Source:MGI Symbol;Acc:MGI:87860]	0.909699	4.05705e-05	5.55225e-05
ENSMUST00000192863	ENSMUSG00000102869	known	ENSMUSG00000072624	Gm5460	predicted gene 5460 [Source:MGI Symbol;Acc:MGI:3643519]	0.924838	1.66358e-05	4.10402e-05
ENSMUST00000192863	ENSMUSG00000102869	known	ENSMUSG00000047187	Rab2a	RAB2A, member RAS oncogene family [Source:MGI Symbol;Acc:MGI:1928750]	0.958899	8.62044e-07	1.79405e-05
ENSMUST00000192863	ENSMUSG00000102869	known	ENSMUSG00000034098	Fstl5	follistatin-like 5 [Source:MGI Symbol;Acc:MGI:2442179]	0.90124	6.2561e-05	6.49025e-05
ENSMUST00000192863	ENSMUSG00000102869	known	ENSMUSG00000047989	Ino80c	INO80 complex subunit C [Source:MGI Symbol;Acc:MGI:2443014]	0.937107	6.96942e-06	3.17837e-05
ENSMUST00000192863	ENSMUSG00000102869	known	ENSMUSG00000025616	Usp16	ubiquitin specific peptidase 16 [Source:MGI Symbol;Acc:MGI:1921362]	0.972896	1.10082e-07	9.81842e-06
ENSMUST00000192863	ENSMUSG00000102869	known	ENSMUSG00000025612	Bach1	BTB and CNC homology 1, basic leucine zipper transcription factor 1 [Source:MGI Symbol;Acc:MGI:894680]	0.941285	4.97743e-06	2.87186e-05
ENSMUST00000192863	ENSMUSG00000102869	known	ENSMUSG00000034320	Slc26a2	solute carrier family 26 (sulfate transporter), member 2 [Source:MGI Symbol;Acc:MGI:892977]	0.930999	1.09627e-05	3.6167e-05
ENSMUST00000192863	ENSMUSG00000102869	known	ENSMUSG00000021576	Pdcd6	programmed cell death 6 [Source:MGI Symbol;Acc:MGI:109283]	0.915291	2.97558e-05	4.9945e-05
ENSMUST00000192863	ENSMUSG00000102869	known	ENSMUSG00000044676	Zfp612	zinc finger protein 612 [Source:MGI Symbol;Acc:MGI:2443465]	0.901096	6.30019e-05	6.50994e-05
ENSMUST00000192863	ENSMUSG00000102869	known	ENSMUSG00000036792	Mbd5	methyl-CpG binding domain protein 5 [Source:MGI Symbol;Acc:MGI:2138934]	0.921566	2.04712e-05	4.41874e-05
ENSMUST00000192863	ENSMUSG00000102869	known	ENSMUSG00000063077	Kif1b	kinesin family member 1B [Source:MGI Symbol;Acc:MGI:108426]	0.955516	1.27291e-06	1.97589e-05
ENSMUST00000192863	ENSMUSG00000102869	known	ENSMUSG00000021025	Nfkbia	nuclear factor of kappa light polypeptide gene enhancer in B cells inhibitor, alpha [Source:MGI Symbol;Acc:MGI:104741]	0.943766	4.02805e-06	2.66748e-05
ENSMUST00000192863	ENSMUSG00000102869	known	ENSMUSG00000026103	Gls	glutaminase [Source:MGI Symbol;Acc:MGI:95752]	0.908819	4.25217e-05	5.6556e-05
ENSMUST00000192863	ENSMUSG00000102869	known	ENSMUSG00000034158	Lrrc58	leucine rich repeat containing 58 [Source:MGI Symbol;Acc:MGI:2443542]	0.967749	2.60286e-07	1.23715e-05
ENSMUST00000192863	ENSMUSG00000102869	known	ENSMUSG00000021379	Id4	inhibitor of DNA binding 4 [Source:MGI Symbol;Acc:MGI:99414]	0.943072	4.2779e-06	2.73361e-05
ENSMUST00000192863	ENSMUSG00000102869	known	ENSMUSG00000026361	Cdc73	cell division cycle 73, Paf1/RNA polymerase II complex component [Source:MGI Symbol;Acc:MGI:2384876]	0.934099	8.75793e-06	3.38308e-05
ENSMUST00000192863	ENSMUSG00000102869	known	ENSMUSG00000067365	Tmem128	transmembrane protein 128 [Source:MGI Symbol;Acc:MGI:1913559]	0.924159	1.73811e-05	4.176e-05
ENSMUST00000192863	ENSMUSG00000102869	known	ENSMUSG00000036800	Fam135b	family with sequence similarity 135, member B [Source:MGI Symbol;Acc:MGI:1917613]	0.911535	3.67251e-05	5.36282e-05
ENSMUST00000192863	ENSMUSG00000102869	known	ENSMUSG00000025283	Sat1	spermidine/spermine N1-acetyl transferase 1 [Source:MGI Symbol;Acc:MGI:98233]	0.964294	4.30436e-07	1.47589e-05
ENSMUST00000192863	ENSMUSG00000102869	known	ENSMUSG00000025134	Alyref	Aly/REF export factor [Source:MGI Symbol;Acc:MGI:1341044]	0.902689	5.82501e-05	6.33203e-05
ENSMUST00000192863	ENSMUSG00000102869	known	ENSMUSG00000049804	Armcx4	armadillo repeat containing, X-linked 4 [Source:MGI Symbol;Acc:MGI:2147887]	0.935113	8.11859e-06	3.32789e-05
ENSMUST00000192863	ENSMUSG00000102869	known	ENSMUSG00000046139	Patl1	protein associated with topoisomerase II homolog 1 (yeast) [Source:MGI Symbol;Acc:MGI:2147679]	0.92105	2.11345e-05	4.45818e-05
ENSMUST00000192863	ENSMUSG00000102869	known	ENSMUSG00000052613	Pcdh15	protocadherin 15 [Source:MGI Symbol;Acc:MGI:1891428]	0.90387	5.49105e-05	6.20218e-05
ENSMUST00000192863	ENSMUSG00000102869	known	ENSMUSG00000032009	Sesn3	sestrin 3 [Source:MGI Symbol;Acc:MGI:1922997]	0.937573	6.7204e-06	3.13658e-05
ENSMUST00000192863	ENSMUSG00000102869	known	ENSMUSG00000067194	Eif1ax	eukaryotic translation initiation factor 1A, X-linked [Source:MGI Symbol;Acc:MGI:1913485]	0.91022	3.9448e-05	5.49695e-05
ENSMUST00000192863	ENSMUSG00000102869	known	ENSMUSG00000017376	Nlk	nemo like kinase [Source:MGI Symbol;Acc:MGI:1201387]	0.921702	2.02988e-05	4.4066e-05
ENSMUST00000192863	ENSMUSG00000102869	known	ENSMUSG00000032913	Lrig2	leucine-rich repeats and immunoglobulin-like domains 2 [Source:MGI Symbol;Acc:MGI:2443718]	0.907059	4.66443e-05	5.85614e-05
ENSMUST00000192863	ENSMUSG00000102869	known	ENSMUSG00000024583	Txnl1	thioredoxin-like 1 [Source:MGI Symbol;Acc:MGI:1860078]	0.927389	1.40594e-05	3.90451e-05
ENSMUST00000192863	ENSMUSG00000102869	known	ENSMUSG00000070738	Dgkd	diacylglycerol kinase, delta [Source:MGI Symbol;Acc:MGI:2138334]	0.909255	4.15453e-05	5.60766e-05
ENSMUST00000192863	ENSMUSG00000102869	known	ENSMUSG00000070733	Fryl	FRY like transcription coactivator [Source:MGI Symbol;Acc:MGI:1919563]	0.918294	2.49715e-05	4.70676e-05
ENSMUST00000192863	ENSMUSG00000102869	known	ENSMUSG00000070730	Rmdn3	regulator of microtubule dynamics 3 [Source:MGI Symbol;Acc:MGI:1915059]	0.938143	6.42527e-06	3.08838e-05
ENSMUST00000192863	ENSMUSG00000102869	known	ENSMUSG00000057561	Eif1a	eukaryotic translation initiation factor 1A [Source:MGI Symbol;Acc:MGI:95298]	0.920311	2.21137e-05	4.52154e-05
ENSMUST00000192863	ENSMUSG00000102869	known	ENSMUSG00000031176	Dynlt3	dynein light chain Tctex-type 3 [Source:MGI Symbol;Acc:MGI:1914367]	0.926324	1.50936e-05	3.99498e-05
ENSMUST00000192863	ENSMUSG00000102869	known	ENSMUSG00000025451	Paip1	polyadenylate binding protein-interacting protein 1 [Source:MGI Symbol;Acc:MGI:2384993]	0.954175	1.47335e-06	2.07461e-05
ENSMUST00000192863	ENSMUSG00000102869	known	ENSMUSG00000025630	Hprt	hypoxanthine guanine phosphoribosyl transferase [Source:MGI Symbol;Acc:MGI:96217]	0.935268	8.02429e-06	3.3186e-05
ENSMUST00000192863	ENSMUSG00000102869	known	ENSMUSG00000038332	Sesn1	sestrin 1 [Source:MGI Symbol;Acc:MGI:2155278]	0.946049	3.28706e-06	2.55276e-05
ENSMUST00000192863	ENSMUSG00000102869	known	ENSMUSG00000038335	Tsr1	TSR1 20S rRNA accumulation [Source:MGI Symbol;Acc:MGI:2144566]	0.906646	4.76555e-05	5.8947e-05
ENSMUST00000192863	ENSMUSG00000102869	known	ENSMUSG00000019817	Plagl1	pleiomorphic adenoma gene-like 1 [Source:MGI Symbol;Acc:MGI:1100874]	0.905972	4.93426e-05	5.96067e-05
ENSMUST00000192863	ENSMUSG00000102869	known	ENSMUSG00000019818	Cd164	CD164 antigen [Source:MGI Symbol;Acc:MGI:1859568]	0.907623	4.52894e-05	5.79643e-05
ENSMUST00000192863	ENSMUSG00000102869	known	ENSMUSG00000019977	Hbs1l	Hbs1-like (S. cerevisiae) [Source:MGI Symbol;Acc:MGI:1891704]	0.92262	1.91667e-05	4.31795e-05
ENSMUST00000192863	ENSMUSG00000102869	known	ENSMUSG00000001627	Ifrd1	interferon-related developmental regulator 1 [Source:MGI Symbol;Acc:MGI:1316717]	0.930311	1.1507e-05	3.6715e-05
ENSMUST00000192863	ENSMUSG00000102869	known	ENSMUSG00000021830	Txndc16	thioredoxin domain containing 16 [Source:MGI Symbol;Acc:MGI:1917811]	0.941972	4.69853e-06	2.81294e-05
ENSMUST00000192863	ENSMUSG00000102869	known	ENSMUSG00000031342	Gpm6b	glycoprotein m6b [Source:MGI Symbol;Acc:MGI:107672]	0.954048	1.49357e-06	2.08675e-05
ENSMUST00000192863	ENSMUSG00000102869	known	ENSMUSG00000028657	Ppt1	palmitoyl-protein thioesterase 1 [Source:MGI Symbol;Acc:MGI:1298204]	0.916365	2.79693e-05	4.90081e-05
ENSMUST00000192863	ENSMUSG00000102869	known	ENSMUSG00000006740	Kif5b	kinesin family member 5B [Source:MGI Symbol;Acc:MGI:1098268]	0.91687	2.71574e-05	4.84492e-05
ENSMUST00000192863	ENSMUSG00000102869	known	ENSMUSG00000031202	Rab39b	RAB39B, member RAS oncogene family [Source:MGI Symbol;Acc:MGI:1915040]	0.938709	6.14254e-06	3.04268e-05
ENSMUST00000192863	ENSMUSG00000102869	known	ENSMUSG00000042305	Tmem183a	transmembrane protein 183A [Source:MGI Symbol;Acc:MGI:1914729]	0.914293	3.14966e-05	5.09657e-05
ENSMUST00000192863	ENSMUSG00000102869	known	ENSMUSG00000053819	Camk2d	calcium/calmodulin-dependent protein kinase II, delta [Source:MGI Symbol;Acc:MGI:1341265]	0.907904	4.46278e-05	5.75832e-05
ENSMUST00000192863	ENSMUSG00000102869	known	ENSMUSG00000021928	Ebpl	emopamil binding protein-like [Source:MGI Symbol;Acc:MGI:1915427]	0.954775	1.38073e-06	2.03772e-05
ENSMUST00000192863	ENSMUSG00000102869	known	ENSMUSG00000021929	Kpna3	karyopherin (importin) alpha 3 [Source:MGI Symbol;Acc:MGI:1100863]	0.916634	2.75343e-05	4.86654e-05
ENSMUST00000192863	ENSMUSG00000102869	known	ENSMUSG00000032285	Dnaja4	DnaJ heat shock protein family (Hsp40) member A4 [Source:MGI Symbol;Acc:MGI:1927638]	0.903919	5.4775e-05	6.1983e-05
ENSMUST00000192863	ENSMUSG00000102869	known	ENSMUSG00000055943	Emc7	ER membrane protein complex subunit 7 [Source:MGI Symbol;Acc:MGI:1920274]	0.930343	1.14806e-05	3.66712e-05
ENSMUST00000192863	ENSMUSG00000102869	known	ENSMUSG00000030759	Far1	fatty acyl CoA reductase 1 [Source:MGI Symbol;Acc:MGI:1914670]	0.939856	5.59962e-06	2.95916e-05
ENSMUST00000192863	ENSMUSG00000102869	known	ENSMUSG00000020385	Clk4	CDC like kinase 4 [Source:MGI Symbol;Acc:MGI:1098551]	0.928305	1.3215e-05	3.84588e-05
ENSMUST00000192863	ENSMUSG00000102869	known	ENSMUSG00000066324	Impad1	inositol monophosphatase domain containing 1 [Source:MGI Symbol;Acc:MGI:1915720]	0.977863	4.03372e-08	6.78222e-06
ENSMUST00000192863	ENSMUSG00000102869	known	ENSMUSG00000073131	Vma21	VMA21 vacuolar H+-ATPase homolog (S. cerevisiae) [Source:MGI Symbol;Acc:MGI:1914298]	0.967936	2.52939e-07	1.23384e-05
ENSMUST00000192863	ENSMUSG00000102869	known	ENSMUSG00000073139	Tmem185a	transmembrane protein 185A [Source:MGI Symbol;Acc:MGI:2448555]	0.906274	4.8581e-05	5.9294e-05
ENSMUST00000192863	ENSMUSG00000102869	known	ENSMUSG00000061244	Exoc5	exocyst complex component 5 [Source:MGI Symbol;Acc:MGI:2145645]	0.922219	1.96549e-05	4.36159e-05
ENSMUST00000192863	ENSMUSG00000102869	known	ENSMUSG00000020672	Sntg2	syntrophin, gamma 2 [Source:MGI Symbol;Acc:MGI:1919541]	0.946216	3.23721e-06	2.55051e-05
ENSMUST00000192863	ENSMUSG00000102869	known	ENSMUSG00000075470	Alg10b	asparagine-linked glycosylation 10B (alpha-1,2-glucosyltransferase) [Source:MGI Symbol;Acc:MGI:2146159]	0.934522	8.48655e-06	3.36103e-05
ENSMUST00000192863	ENSMUSG00000102869	known	ENSMUSG00000020677	Ddx52	DEAD (Asp-Glu-Ala-Asp) box polypeptide 52 [Source:MGI Symbol;Acc:MGI:1925644]	0.913724	3.2524e-05	5.15179e-05
ENSMUST00000192863	ENSMUSG00000102869	known	ENSMUSG00000024843	Chka	choline kinase alpha [Source:MGI Symbol;Acc:MGI:107760]	0.911468	3.68614e-05	5.36945e-05
ENSMUST00000192863	ENSMUSG00000102869	known	ENSMUSG00000019877	Serinc1	serine incorporator 1 [Source:MGI Symbol;Acc:MGI:1926228]	0.954641	1.40109e-06	2.04523e-05
ENSMUST00000192863	ENSMUSG00000102869	known	ENSMUSG00000002957	Ap2a2	adaptor-related protein complex 2, alpha 2 subunit [Source:MGI Symbol;Acc:MGI:101920]	0.911904	3.59893e-05	5.32365e-05
ENSMUST00000192863	ENSMUSG00000102869	known	ENSMUSG00000024360	Etf1	eukaryotic translation termination factor 1 [Source:MGI Symbol;Acc:MGI:2385071]	0.903079	5.7131e-05	6.29057e-05
ENSMUST00000192863	ENSMUSG00000102869	known	ENSMUSG00000020848	Doc2b	double C2, beta [Source:MGI Symbol;Acc:MGI:1100497]	0.955901	1.21962e-06	1.96468e-05
ENSMUST00000192863	ENSMUSG00000102869	known	ENSMUSG00000000001	Gnai3	guanine nucleotide binding protein (G protein), alpha inhibiting 3 [Source:MGI Symbol;Acc:MGI:95773]	0.933526	9.13615e-06	3.42379e-05
ENSMUST00000192863	ENSMUSG00000102869	known	ENSMUSG00000041408	Wapl	WAPL cohesin release factor [Source:MGI Symbol;Acc:MGI:2675859]	0.957102	1.06442e-06	1.89547e-05
ENSMUST00000192863	ENSMUSG00000102869	known	ENSMUSG00000044258	Ctla2a	cytotoxic T lymphocyte-associated protein 2 alpha [Source:MGI Symbol;Acc:MGI:88554]	0.911498	3.68006e-05	5.36718e-05
ENSMUST00000192863	ENSMUSG00000102869	known	ENSMUSG00000038369	Ncoa6	nuclear receptor coactivator 6 [Source:MGI Symbol;Acc:MGI:1929915]	0.93347	9.17442e-06	3.42529e-05
ENSMUST00000192863	ENSMUSG00000102869	known	ENSMUSG00000042364	Snx18	sorting nexin 18 [Source:MGI Symbol;Acc:MGI:2137642]	0.919524	2.31963e-05	4.59439e-05
ENSMUST00000192863	ENSMUSG00000102869	known	ENSMUSG00000042363	Lgalsl	lectin, galactoside binding-like [Source:MGI Symbol;Acc:MGI:1916114]	0.946232	3.23271e-06	2.55051e-05
ENSMUST00000192863	ENSMUSG00000102869	known	ENSMUSG00000019997	Ccn2	cellular communication network factor 2 [Source:MGI Symbol;Acc:MGI:95537]	0.941114	5.04878e-06	2.88023e-05
ENSMUST00000192863	ENSMUSG00000102869	known	ENSMUSG00000024286	Ccny	cyclin Y [Source:MGI Symbol;Acc:MGI:1915224]	0.924963	1.65019e-05	4.0928e-05
ENSMUST00000192863	ENSMUSG00000102869	known	ENSMUSG00000062590	Armc9	armadillo repeat containing 9 [Source:MGI Symbol;Acc:MGI:1926045]	0.900619	6.44822e-05	6.56674e-05
ENSMUST00000192863	ENSMUSG00000102869	known	ENSMUSG00000030779	Rbbp6	retinoblastoma binding protein 6, ubiquitin ligase [Source:MGI Symbol;Acc:MGI:894835]	0.950974	2.05373e-06	2.27837e-05
ENSMUST00000192863	ENSMUSG00000102869	known	ENSMUSG00000027351	Spred1	sprouty protein with EVH-1 domain 1, related sequence [Source:MGI Symbol;Acc:MGI:2150016]	0.919445	2.33075e-05	4.59803e-05
ENSMUST00000192863	ENSMUSG00000102869	known	ENSMUSG00000048148	Nwd1	NACHT and WD repeat domain containing 1 [Source:MGI Symbol;Acc:MGI:2442268]	0.907012	4.6759e-05	5.8596e-05
ENSMUST00000192863	ENSMUSG00000102869	known	ENSMUSG00000039384	Dusp10	dual specificity phosphatase 10 [Source:MGI Symbol;Acc:MGI:1927070]	0.904706	5.26402e-05	6.10668e-05
ENSMUST00000192863	ENSMUSG00000102869	known	ENSMUSG00000031600	Vps37a	vacuolar protein sorting 37A [Source:MGI Symbol;Acc:MGI:1261835]	0.918178	2.51448e-05	4.71835e-05
ENSMUST00000192863	ENSMUSG00000102869	known	ENSMUSG00000027162	Lin7c	lin-7 homolog C (C. elegans) [Source:MGI Symbol;Acc:MGI:1330839]	0.909904	4.01249e-05	5.53105e-05
ENSMUST00000192863	ENSMUSG00000102869	known	ENSMUSG00000025417	Pip4k2c	phosphatidylinositol-5-phosphate 4-kinase, type II, gamma [Source:MGI Symbol;Acc:MGI:2152214]	0.968121	2.45774e-07	1.23219e-05
ENSMUST00000192863	ENSMUSG00000102869	known	ENSMUSG00000005846	Rsl1d1	ribosomal L1 domain containing 1 [Source:MGI Symbol;Acc:MGI:1913659]	0.925999	1.54207e-05	4.01484e-05
ENSMUST00000192863	ENSMUSG00000102869	known	ENSMUSG00000029263	Pigg	phosphatidylinositol glycan anchor biosynthesis, class G [Source:MGI Symbol;Acc:MGI:3576484]	0.922749	1.90116e-05	4.30783e-05
ENSMUST00000192863	ENSMUSG00000102869	known	ENSMUSG00000015942	Gtf2ird2	GTF2I repeat domain containing 2 [Source:MGI Symbol;Acc:MGI:2149780]	0.917751	2.57875e-05	4.75832e-05
ENSMUST00000192863	ENSMUSG00000102869	known	ENSMUSG00000025544	Tm9sf2	transmembrane 9 superfamily member 2 [Source:MGI Symbol;Acc:MGI:1915309]	0.912935	3.39925e-05	5.21975e-05
ENSMUST00000192863	ENSMUSG00000102869	known	ENSMUSG00000053199	Arhgap20	Rho GTPase activating protein 20 [Source:MGI Symbol;Acc:MGI:2445175]	0.906113	4.89862e-05	5.94688e-05
ENSMUST00000192863	ENSMUSG00000102869	known	ENSMUSG00000020134	Peli1	pellino 1 [Source:MGI Symbol;Acc:MGI:1914495]	0.918396	2.48206e-05	4.69967e-05
ENSMUST00000192863	ENSMUSG00000102869	known	ENSMUSG00000006262	Mob1b	MOB kinase activator 1B [Source:MGI Symbol;Acc:MGI:1915723]	0.936237	7.45391e-06	3.24168e-05
ENSMUST00000192863	ENSMUSG00000102869	known	ENSMUSG00000015165	Hnrnpl	heterogeneous nuclear ribonucleoprotein L [Source:MGI Symbol;Acc:MGI:104816]	0.907399	4.58247e-05	5.81856e-05
ENSMUST00000192863	ENSMUSG00000102869	known	ENSMUSG00000042992	Borcs5	BLOC-1 related complex subunit 5 [Source:MGI Symbol;Acc:MGI:1915024]	0.933137	9.40074e-06	3.4592e-05
ENSMUST00000192863	ENSMUSG00000102869	known	ENSMUSG00000047648	Fbxo30	F-box protein 30 [Source:MGI Symbol;Acc:MGI:1919115]	0.906146	4.89031e-05	5.94404e-05
ENSMUST00000192863	ENSMUSG00000102869	known	ENSMUSG00000014956	Ppp1cb	protein phosphatase 1 catalytic subunit beta [Source:MGI Symbol;Acc:MGI:104871]	0.921966	1.99675e-05	4.38699e-05
ENSMUST00000192863	ENSMUSG00000102869	known	ENSMUSG00000022752	Tomm70a	translocase of outer mitochondrial membrane 70A [Source:MGI Symbol;Acc:MGI:106295]	0.923306	1.83532e-05	4.25745e-05
ENSMUST00000192863	ENSMUSG00000102869	known	ENSMUSG00000024750	Zfand5	zinc finger, AN1-type domain 5 [Source:MGI Symbol;Acc:MGI:1278334]	0.967115	2.8659e-07	1.27511e-05
ENSMUST00000192863	ENSMUSG00000102869	known	ENSMUSG00000021500	Ddx46	DEAD (Asp-Glu-Ala-Asp) box polypeptide 46 [Source:MGI Symbol;Acc:MGI:1920895]	0.966491	3.14509e-07	1.30378e-05
ENSMUST00000192863	ENSMUSG00000102869	known	ENSMUSG00000042699	Dhx9	DEAH (Asp-Glu-Ala-His) box polypeptide 9 [Source:MGI Symbol;Acc:MGI:108177]	0.947816	2.79128e-06	2.45972e-05
ENSMUST00000192863	ENSMUSG00000102869	known	ENSMUSG00000028614	Ndc1	NDC1 transmembrane nucleoporin [Source:MGI Symbol;Acc:MGI:1920037]	0.905387	5.0846e-05	6.02679e-05
ENSMUST00000192863	ENSMUSG00000102869	known	ENSMUSG00000036941	Elac1	elaC ribonuclease Z 1 [Source:MGI Symbol;Acc:MGI:1890495]	0.903629	5.55789e-05	6.22745e-05
ENSMUST00000192863	ENSMUSG00000102869	known	ENSMUSG00000025199	Chuk	conserved helix-loop-helix ubiquitous kinase [Source:MGI Symbol;Acc:MGI:99484]	0.921335	2.07661e-05	4.43989e-05
ENSMUST00000192863	ENSMUSG00000102869	known	ENSMUSG00000067851	Arfgef1	ADP-ribosylation factor guanine nucleotide-exchange factor 1(brefeldin A-inhibited) [Source:MGI Symbol;Acc:MGI:2442988]	0.960247	7.31293e-07	1.73551e-05
ENSMUST00000192863	ENSMUSG00000102869	known	ENSMUSG00000017686	Rhot1	ras homolog family member T1 [Source:MGI Symbol;Acc:MGI:1926078]	0.951747	1.89933e-06	2.23863e-05
ENSMUST00000192863	ENSMUSG00000102869	known	ENSMUSG00000042042	Csgalnact2	chondroitin sulfate N-acetylgalactosaminyltransferase 2 [Source:MGI Symbol;Acc:MGI:1926002]	0.915679	2.91005e-05	4.95957e-05
ENSMUST00000192863	ENSMUSG00000102869	known	ENSMUSG00000027130	Slc12a6	solute carrier family 12, member 6 [Source:MGI Symbol;Acc:MGI:2135960]	0.90866	4.28824e-05	5.67462e-05
ENSMUST00000192863	ENSMUSG00000102869	known	ENSMUSG00000027132	Katnbl1	katanin p80 subunit B like 1 [Source:MGI Symbol;Acc:MGI:1919675]	0.905723	4.99795e-05	5.99054e-05
ENSMUST00000192863	ENSMUSG00000102869	known	ENSMUSG00000030711	Sult1a1	sulfotransferase family 1A, phenol-preferring, member 1 [Source:MGI Symbol;Acc:MGI:102896]	0.903212	5.67509e-05	6.26854e-05
ENSMUST00000192863	ENSMUSG00000102869	known	ENSMUSG00000059456	Ptk2b	PTK2 protein tyrosine kinase 2 beta [Source:MGI Symbol;Acc:MGI:104908]	0.928025	1.34688e-05	3.86068e-05
ENSMUST00000192863	ENSMUSG00000102869	known	ENSMUSG00000031441	Atp11a	ATPase, class VI, type 11A [Source:MGI Symbol;Acc:MGI:1354735]	0.977168	4.70271e-08	7.08787e-06
ENSMUST00000192863	ENSMUSG00000102869	known	ENSMUSG00000023169	Slc38a1	solute carrier family 38, member 1 [Source:MGI Symbol;Acc:MGI:2145895]	0.914499	3.11313e-05	5.07456e-05
ENSMUST00000192863	ENSMUSG00000102869	known	ENSMUSG00000020599	Rgs9	regulator of G-protein signaling 9 [Source:MGI Symbol;Acc:MGI:1338824]	0.972431	1.19764e-07	9.94058e-06
ENSMUST00000192863	ENSMUSG00000102869	known	ENSMUSG00000020580	Rock2	Rho-associated coiled-coil containing protein kinase 2 [Source:MGI Symbol;Acc:MGI:107926]	0.931341	1.07e-05	3.59293e-05
ENSMUST00000192863	ENSMUSG00000102869	known	ENSMUSG00000117410	Gm50304	predicted gene, 50304 [Source:MGI Symbol;Acc:MGI:6303154]	0.972645	1.15221e-07	9.88934e-06
ENSMUST00000192863	ENSMUSG00000102869	known	ENSMUSG00000028550	Atg4c	autophagy related 4C, cysteine peptidase [Source:MGI Symbol;Acc:MGI:2651854]	0.96493	3.93863e-07	1.43116e-05
ENSMUST00000192863	ENSMUSG00000102869	known	ENSMUSG00000029701	Rbm28	RNA binding motif protein 28 [Source:MGI Symbol;Acc:MGI:2655711]	0.902863	5.77478e-05	6.31355e-05
ENSMUST00000192863	ENSMUSG00000102869	known	ENSMUSG00000024639	Gnaq	guanine nucleotide binding protein, alpha q polypeptide [Source:MGI Symbol;Acc:MGI:95776]	0.958556	8.98141e-07	1.80701e-05
ENSMUST00000192863	ENSMUSG00000102869	known	ENSMUSG00000070639	Lrrc8b	leucine rich repeat containing 8 family, member B [Source:MGI Symbol;Acc:MGI:2141353]	0.966481	3.14977e-07	1.30378e-05
ENSMUST00000192863	ENSMUSG00000102869	known	ENSMUSG00000041997	Tlk1	tousled-like kinase 1 [Source:MGI Symbol;Acc:MGI:2441683]	0.942879	4.34935e-06	2.7481e-05
ENSMUST00000192863	ENSMUSG00000102869	known	ENSMUSG00000022770	Dlg1	discs large MAGUK scaffold protein 1 [Source:MGI Symbol;Acc:MGI:107231]	0.96865	2.26271e-07	1.19661e-05
ENSMUST00000192863	ENSMUSG00000102869	known	ENSMUSG00000028630	Dyrk2	dual-specificity tyrosine-(Y)-phosphorylation regulated kinase 2 [Source:MGI Symbol;Acc:MGI:1330301]	0.901735	6.10612e-05	6.44162e-05
ENSMUST00000192863	ENSMUSG00000102869	known	ENSMUSG00000056608	Chd9	chromodomain helicase DNA binding protein 9 [Source:MGI Symbol;Acc:MGI:1924001]	0.927442	1.40094e-05	3.90111e-05
ENSMUST00000192863	ENSMUSG00000102869	known	ENSMUSG00000023912	Slc25a27	solute carrier family 25, member 27 [Source:MGI Symbol;Acc:MGI:1921261]	0.909496	4.10133e-05	5.57437e-05
ENSMUST00000192863	ENSMUSG00000102869	known	ENSMUSG00000032192	Gnb5	guanine nucleotide binding protein (G protein), beta 5 [Source:MGI Symbol;Acc:MGI:101848]	0.916836	2.72127e-05	4.84608e-05
ENSMUST00000192863	ENSMUSG00000102869	known	ENSMUSG00000021215	Net1	neuroepithelial cell transforming gene 1 [Source:MGI Symbol;Acc:MGI:1927138]	0.931578	1.05207e-05	3.57775e-05
ENSMUST00000192863	ENSMUSG00000102869	known	ENSMUSG00000005802	Slc30a4	solute carrier family 30 (zinc transporter), member 4 [Source:MGI Symbol;Acc:MGI:1345282]	0.962358	5.58719e-07	1.61011e-05
ENSMUST00000192863	ENSMUSG00000102869	known	ENSMUSG00000022231	Sema5a	sema domain, seven thrombospondin repeats (type 1 and type 1-like), transmembrane domain (TM) and short cytoplasmic domain, (semaphorin) 5A [Source:MGI Symbol;Acc:MGI:107556]	0.913322	3.32664e-05	5.18498e-05
ENSMUST00000192863	ENSMUSG00000102869	known	ENSMUSG00000022237	Ankrd33b	ankyrin repeat domain 33B [Source:MGI Symbol;Acc:MGI:1917904]	0.957466	1.02071e-06	1.8709e-05
ENSMUST00000192863	ENSMUSG00000102869	known	ENSMUSG00000029229	Chic2	cysteine-rich hydrophobic domain 2 [Source:MGI Symbol;Acc:MGI:1921527]	0.950022	2.25756e-06	2.3438e-05
ENSMUST00000192863	ENSMUSG00000102869	known	ENSMUSG00000025016	Tm9sf3	transmembrane 9 superfamily member 3 [Source:MGI Symbol;Acc:MGI:1914262]	0.947844	2.7837e-06	2.45713e-05
ENSMUST00000192863	ENSMUSG00000102869	known	ENSMUSG00000042063	Zfp386	zinc finger protein 386 (Kruppel-like) [Source:MGI Symbol;Acc:MGI:1930708]	0.901453	6.19105e-05	6.46531e-05
ENSMUST00000192863	ENSMUSG00000102869	known	ENSMUSG00000034653	Ythdc2	YTH domain containing 2 [Source:MGI Symbol;Acc:MGI:2448561]	0.905233	5.12471e-05	6.04535e-05
ENSMUST00000192863	ENSMUSG00000102869	known	ENSMUSG00000036197	Gxylt1	glucoside xylosyltransferase 1 [Source:MGI Symbol;Acc:MGI:2684933]	0.911951	3.58957e-05	5.31939e-05
ENSMUST00000192863	ENSMUSG00000102869	known	ENSMUSG00000018143	Mafk	v-maf musculoaponeurotic fibrosarcoma oncogene family, protein K (avian) [Source:MGI Symbol;Acc:MGI:99951]	0.916955	2.70228e-05	4.83275e-05
ENSMUST00000192863	ENSMUSG00000102869	known	ENSMUSG00000049892	Rasd1	RAS, dexamethasone-induced 1 [Source:MGI Symbol;Acc:MGI:1270848]	0.902384	5.91353e-05	6.36657e-05
ENSMUST00000192863	ENSMUSG00000102869	known	ENSMUSG00000032839	Trpc1	transient receptor potential cation channel, subfamily C, member 1 [Source:MGI Symbol;Acc:MGI:109528]	0.972592	1.16329e-07	9.88934e-06
ENSMUST00000192863	ENSMUSG00000102869	known	ENSMUSG00000059005	Hnrnpa3	heterogeneous nuclear ribonucleoprotein A3 [Source:MGI Symbol;Acc:MGI:1917171]	0.900451	6.50112e-05	6.58594e-05
ENSMUST00000192863	ENSMUSG00000102869	known	ENSMUSG00000041609	Bicdl1	BICD family like cargo adaptor 1 [Source:MGI Symbol;Acc:MGI:1922915]	0.901283	6.24281e-05	6.48455e-05
ENSMUST00000192863	ENSMUSG00000102869	known	ENSMUSG00000050786	Ccdc126	coiled-coil domain containing 126 [Source:MGI Symbol;Acc:MGI:1889376]	0.960591	7.00597e-07	1.70828e-05
ENSMUST00000192863	ENSMUSG00000102869	known	ENSMUSG00000027879	Sec22b	SEC22 homolog B, vesicle trafficking protein [Source:MGI Symbol;Acc:MGI:1338759]	0.951714	1.90585e-06	2.24101e-05
ENSMUST00000192863	ENSMUSG00000102869	known	ENSMUSG00000055447	Cd47	CD47 antigen (Rh-related antigen, integrin-associated signal transducer) [Source:MGI Symbol;Acc:MGI:96617]	0.954523	1.4191e-06	2.05406e-05
ENSMUST00000192863	ENSMUSG00000102869	known	ENSMUSG00000004366	Sst	somatostatin [Source:MGI Symbol;Acc:MGI:98326]	-0.913387	3.31445e-05	5.18176e-05
ENSMUST00000192863	ENSMUSG00000102869	known	ENSMUSG00000052144	Ppp4r2	protein phosphatase 4, regulatory subunit 2 [Source:MGI Symbol;Acc:MGI:3027896]	0.936524	7.291e-06	3.2176e-05
ENSMUST00000192863	ENSMUSG00000102869	known	ENSMUSG00000043384	Gprasp1	G protein-coupled receptor associated sorting protein 1 [Source:MGI Symbol;Acc:MGI:1917418]	0.976316	5.64059e-08	7.64678e-06
ENSMUST00000192863	ENSMUSG00000102869	known	ENSMUSG00000050812	Ecpas	Ecm29 proteasome adaptor and scaffold [Source:MGI Symbol;Acc:MGI:2140220]	0.924761	1.67192e-05	4.10985e-05
ENSMUST00000192863	ENSMUSG00000102869	known	ENSMUSG00000042650	Alkbh5	alkB homolog 5, RNA demethylase [Source:MGI Symbol;Acc:MGI:2144489]	0.938644	6.1744e-06	3.04527e-05
ENSMUST00000192863	ENSMUSG00000102869	known	ENSMUSG00000096718	Zfp781	zinc finger protein 781 [Source:MGI Symbol;Acc:MGI:3696710]	0.907994	4.44175e-05	5.74617e-05
ENSMUST00000192863	ENSMUSG00000102869	known	ENSMUSG00000023307	Marchf5	membrane associated ring-CH-type finger 5 [Source:MGI Symbol;Acc:MGI:1915207]	0.936534	7.28536e-06	3.2176e-05
ENSMUST00000192863	ENSMUSG00000102869	known	ENSMUSG00000060904	Arl1	ADP-ribosylation factor-like 1 [Source:MGI Symbol;Acc:MGI:99436]	0.929608	1.20846e-05	3.73373e-05
ENSMUST00000192863	ENSMUSG00000102869	known	ENSMUSG00000030313	Dennd5b	DENN/MADD domain containing 5B [Source:MGI Symbol;Acc:MGI:2444273]	0.901178	6.27496e-05	6.49919e-05
ENSMUST00000192863	ENSMUSG00000102869	known	ENSMUSG00000007682	Dio2	deiodinase, iodothyronine, type II [Source:MGI Symbol;Acc:MGI:1338833]	0.929255	1.23827e-05	3.76319e-05
ENSMUST00000192863	ENSMUSG00000102869	known	ENSMUSG00000047141	Zfp654	zinc finger protein 654 [Source:MGI Symbol;Acc:MGI:1919270]	0.935333	7.9852e-06	3.31467e-05
ENSMUST00000192863	ENSMUSG00000102869	known	ENSMUSG00000028518	Prkaa2	protein kinase, AMP-activated, alpha 2 catalytic subunit [Source:MGI Symbol;Acc:MGI:1336173]	0.903157	5.69076e-05	6.27815e-05
ENSMUST00000192863	ENSMUSG00000102869	known	ENSMUSG00000026141	Col19a1	collagen, type XIX, alpha 1 [Source:MGI Symbol;Acc:MGI:1095415]	0.923094	1.86022e-05	4.27962e-05
ENSMUST00000192863	ENSMUSG00000102869	known	ENSMUSG00000004880	Lbr	lamin B receptor [Source:MGI Symbol;Acc:MGI:2138281]	0.910237	3.94126e-05	5.49521e-05
ENSMUST00000192863	ENSMUSG00000102869	known	ENSMUSG00000027011	Ube2e3	ubiquitin-conjugating enzyme E2E 3 [Source:MGI Symbol;Acc:MGI:107412]	0.970964	1.54807e-07	1.06922e-05
ENSMUST00000192863	ENSMUSG00000102869	known	ENSMUSG00000037259	Dzank1	double zinc ribbon and ankyrin repeat domains 1 [Source:MGI Symbol;Acc:MGI:2139080]	0.931367	1.06802e-05	3.59181e-05
ENSMUST00000192863	ENSMUSG00000102869	known	ENSMUSG00000032328	Tmem30a	transmembrane protein 30A [Source:MGI Symbol;Acc:MGI:106402]	0.976771	5.1225e-08	7.39695e-06
ENSMUST00000192863	ENSMUSG00000102869	known	ENSMUSG00000037808	Fam76b	family with sequence similarity 76, member B [Source:MGI Symbol;Acc:MGI:1920076]	0.946382	3.1886e-06	2.53376e-05
ENSMUST00000192863	ENSMUSG00000102869	known	ENSMUSG00000017707	Serinc3	serine incorporator 3 [Source:MGI Symbol;Acc:MGI:1349457]	0.965287	3.74475e-07	1.40398e-05
ENSMUST00000192863	ENSMUSG00000102869	known	ENSMUSG00000021796	Bmpr1a	bone morphogenetic protein receptor, type 1A [Source:MGI Symbol;Acc:MGI:1338938]	0.911615	3.65645e-05	5.355e-05
ENSMUST00000192863	ENSMUSG00000102869	known	ENSMUSG00000053062	Jam2	junction adhesion molecule 2 [Source:MGI Symbol;Acc:MGI:1933820]	0.929043	1.25647e-05	3.78086e-05
ENSMUST00000192863	ENSMUSG00000102869	known	ENSMUSG00000074994	Qser1	glutamine and serine rich 1 [Source:MGI Symbol;Acc:MGI:2138986]	0.907162	4.63955e-05	5.84229e-05
ENSMUST00000192863	ENSMUSG00000102869	known	ENSMUSG00000019891	Dcbld1	discoidin, CUB and LCCL domain containing 1 [Source:MGI Symbol;Acc:MGI:1913936]	0.904147	5.41511e-05	6.17763e-05
ENSMUST00000192863	ENSMUSG00000102869	known	ENSMUSG00000037376	Trmt6	tRNA methyltransferase 6 [Source:MGI Symbol;Acc:MGI:1914176]	0.950283	2.20016e-06	2.33422e-05
ENSMUST00000192863	ENSMUSG00000102869	known	ENSMUSG00000058488	Kl	klotho [Source:MGI Symbol;Acc:MGI:1101771]	0.920085	2.24207e-05	4.54561e-05
ENSMUST00000192863	ENSMUSG00000102869	known	ENSMUSG00000041483	Zfp281	zinc finger protein 281 [Source:MGI Symbol;Acc:MGI:3029290]	0.909888	4.01605e-05	5.53317e-05
ENSMUST00000192863	ENSMUSG00000102869	known	ENSMUSG00000040536	Necab1	N-terminal EF-hand calcium binding protein 1 [Source:MGI Symbol;Acc:MGI:1916602]	0.935374	7.9602e-06	3.31041e-05
ENSMUST00000192863	ENSMUSG00000102869	known	ENSMUSG00000051951	Xkr4	X-linked Kx blood group related 4 [Source:MGI Symbol;Acc:MGI:3528744]	0.905379	5.0868e-05	6.02762e-05
ENSMUST00000192863	ENSMUSG00000102869	known	ENSMUSG00000048732	Klhl11	kelch-like 11 [Source:MGI Symbol;Acc:MGI:2388648]	0.926077	1.53421e-05	4.00894e-05
chr5:134142913-134144237	ENSMUSG00000015944	known	MSTRG.12969		-	0.900513	6.48162e-05	6.57791e-05
chr5:134142913-134144237	ENSMUSG00000015944	known	ENSMUSG00000066233	Tmem42	transmembrane protein 42 [Source:MGI Symbol;Acc:MGI:1277176]	-0.91632	2.80419e-05	4.90439e-05
chr5:134142913-134144237	ENSMUSG00000015944	known	MSTRG.14344		-	0.909609	4.07665e-05	5.56138e-05
chr5:134142913-134144237	ENSMUSG00000015944	known	ENSMUSG00000073643	Wdfy1	WD repeat and FYVE domain containing 1 [Source:MGI Symbol;Acc:MGI:1916618]	0.922705	1.90643e-05	4.31029e-05
chr5:134142913-134144237	ENSMUSG00000015944	known	ENSMUSG00000060093	H4c1	H4 clustered histone 1 [Source:MGI Symbol;Acc:MGI:2448419]	0.939647	5.69553e-06	2.97349e-05
chr4:148953418-148954880	ENSMUSG00000028977	known	ENSMUSG00000020362	Cnot6	CCR4-NOT transcription complex, subunit 6 [Source:MGI Symbol;Acc:MGI:2144529]	0.912647	3.45413e-05	5.24999e-05
chr4:148953418-148954880	ENSMUSG00000028977	known	ENSMUSG00000044288	Cnr1	cannabinoid receptor 1 (brain) [Source:MGI Symbol;Acc:MGI:104615]	0.909575	4.08408e-05	5.5671e-05
chr4:148953418-148954880	ENSMUSG00000028977	known	ENSMUSG00000067220	Cnga1	cyclic nucleotide gated channel alpha 1 [Source:MGI Symbol;Acc:MGI:88436]	0.943379	4.16583e-06	2.69906e-05
chr4:148953418-148954880	ENSMUSG00000028977	known	ENSMUSG00000022529	Zfp263	zinc finger protein 263 [Source:MGI Symbol;Acc:MGI:1921370]	0.916232	2.81845e-05	4.9121e-05
chr4:148953418-148954880	ENSMUSG00000028977	known	ENSMUSG00000021779	Thrb	thyroid hormone receptor beta [Source:MGI Symbol;Acc:MGI:98743]	0.965267	3.75519e-07	1.40398e-05
chr4:148953418-148954880	ENSMUSG00000028977	known	ENSMUSG00000030655	Smg1	SMG1 homolog, phosphatidylinositol 3-kinase-related kinase (C. elegans) [Source:MGI Symbol;Acc:MGI:1919742]	0.904667	5.27458e-05	6.11345e-05
chr4:148953418-148954880	ENSMUSG00000028977	known	ENSMUSG00000090698	Apold1	apolipoprotein L domain containing 1 [Source:MGI Symbol;Acc:MGI:2685921]	0.906212	4.87368e-05	5.93563e-05
chr4:148953418-148954880	ENSMUSG00000028977	known	ENSMUSG00000033510	Otud7a	OTU domain containing 7A [Source:MGI Symbol;Acc:MGI:2158505]	0.929987	1.17701e-05	3.6924e-05
chr4:148953418-148954880	ENSMUSG00000028977	known	ENSMUSG00000054942	Miga1	mitoguardin 1 [Source:MGI Symbol;Acc:MGI:1924567]	0.924788	1.66902e-05	4.10859e-05
chr4:148953418-148954880	ENSMUSG00000028977	known	ENSMUSG00000066232	Ipo7	importin 7 [Source:MGI Symbol;Acc:MGI:2152414]	0.911016	3.77824e-05	5.42445e-05
chr4:148953418-148954880	ENSMUSG00000028977	known	ENSMUSG00000013662	Atad1	ATPase family, AAA domain containing 1 [Source:MGI Symbol;Acc:MGI:1915229]	0.910691	3.84553e-05	5.45477e-05
chr4:148953418-148954880	ENSMUSG00000028977	known	ENSMUSG00000027333	Smox	spermine oxidase [Source:MGI Symbol;Acc:MGI:2445356]	0.900721	6.4164e-05	6.55169e-05
chr4:148953418-148954880	ENSMUSG00000028977	known	ENSMUSG00000053641	Dennd4a	DENN/MADD domain containing 4A [Source:MGI Symbol;Acc:MGI:2142979]	0.930809	1.11105e-05	3.63417e-05
chr4:148953418-148954880	ENSMUSG00000028977	known	ENSMUSG00000041119	Pde9a	phosphodiesterase 9A [Source:MGI Symbol;Acc:MGI:1277179]	0.919546	2.31654e-05	4.59264e-05
chr4:148953418-148954880	ENSMUSG00000028977	known	ENSMUSG00000044098	Rsbn1	rosbin, round spermatid basic protein 1 [Source:MGI Symbol;Acc:MGI:2444993]	0.949199	2.44625e-06	2.37835e-05
chr4:148953418-148954880	ENSMUSG00000028977	known	ENSMUSG00000021936	Mapk8	mitogen-activated protein kinase 8 [Source:MGI Symbol;Acc:MGI:1346861]	0.923438	1.81997e-05	4.25246e-05
chr4:148953418-148954880	ENSMUSG00000028977	known	ENSMUSG00000030980	Knop1	lysine rich nucleolar protein 1 [Source:MGI Symbol;Acc:MGI:1913606]	0.916271	2.8122e-05	4.90785e-05
chr4:148953418-148954880	ENSMUSG00000028977	known	ENSMUSG00000027942	4933434E20Rik	RIKEN cDNA 4933434E20 gene [Source:MGI Symbol;Acc:MGI:1914027]	0.926863	1.4563e-05	3.94876e-05
chr4:148953418-148954880	ENSMUSG00000028977	known	ENSMUSG00000086228	Ubap1l	ubiquitin-associated protein 1-like [Source:MGI Symbol;Acc:MGI:2685360]	0.916465	2.7806e-05	4.89089e-05
chr4:148953418-148954880	ENSMUSG00000028977	known	ENSMUSG00000002055	Spag5	sperm associated antigen 5 [Source:MGI Symbol;Acc:MGI:1927470]	0.936145	7.50669e-06	3.25348e-05
chr4:148953418-148954880	ENSMUSG00000028977	known	ENSMUSG00000037736	Limch1	LIM and calponin homology domains 1 [Source:MGI Symbol;Acc:MGI:1924819]	0.901765	6.09709e-05	6.43716e-05
chr4:148953418-148954880	ENSMUSG00000028977	known	ENSMUSG00000037887	Dusp8	dual specificity phosphatase 8 [Source:MGI Symbol;Acc:MGI:106626]	0.905534	5.04651e-05	6.00728e-05
chr4:148953418-148954880	ENSMUSG00000028977	known	ENSMUSG00000032449	Slc25a36	solute carrier family 25, member 36 [Source:MGI Symbol;Acc:MGI:1924909]	0.900637	6.44269e-05	6.56537e-05
chr4:148953418-148954880	ENSMUSG00000028977	known	ENSMUSG00000071753	Cdr1os	cerebellar degeneration related antigen 1, opposite strand [Source:MGI Symbol;Acc:MGI:5637821]	0.921994	1.99332e-05	4.38426e-05
chr4:148953418-148954880	ENSMUSG00000028977	known	ENSMUSG00000060477	Irak2	interleukin-1 receptor-associated kinase 2 [Source:MGI Symbol;Acc:MGI:2429603]	0.913851	3.22925e-05	5.13808e-05
chr4:148953418-148954880	ENSMUSG00000028977	known	ENSMUSG00000041308	Sntb2	syntrophin, basic 2 [Source:MGI Symbol;Acc:MGI:101771]	0.92328	1.83834e-05	4.25937e-05
chr4:148953418-148954880	ENSMUSG00000028977	known	ENSMUSG00000031393	Mecp2	methyl CpG binding protein 2 [Source:MGI Symbol;Acc:MGI:99918]	0.923419	1.82221e-05	4.25246e-05
chr4:148953418-148954880	ENSMUSG00000028977	known	ENSMUSG00000020561	Twistnb	twist basic helix-loop-helix transcription factor 1 neighbor [Source:MGI Symbol;Acc:MGI:106292]	0.90686	4.71285e-05	5.87317e-05
chr4:148953418-148954880	ENSMUSG00000028977	known	ENSMUSG00000021737	Psmd6	proteasome (prosome, macropain) 26S subunit, non-ATPase, 6 [Source:MGI Symbol;Acc:MGI:1913663]	0.916374	2.79544e-05	4.90008e-05
chr4:148953418-148954880	ENSMUSG00000028977	known	ENSMUSG00000021733	Slc4a7	solute carrier family 4, sodium bicarbonate cotransporter, member 7 [Source:MGI Symbol;Acc:MGI:2443878]	0.96075	6.86759e-07	1.70086e-05
chr4:148953418-148954880	ENSMUSG00000028977	known	ENSMUSG00000024383	Map3k2	mitogen-activated protein kinase kinase kinase 2 [Source:MGI Symbol;Acc:MGI:1346873]	0.903629	5.55789e-05	6.22745e-05
chr4:148953418-148954880	ENSMUSG00000028977	known	ENSMUSG00000031819	Emc8	ER membrane protein complex subunit 8 [Source:MGI Symbol;Acc:MGI:1343095]	0.935012	8.18066e-06	3.33198e-05
chr4:148953418-148954880	ENSMUSG00000028977	known	ENSMUSG00000094483	Purb	purine rich element binding protein B [Source:MGI Symbol;Acc:MGI:1338779]	0.915184	2.99395e-05	5.00652e-05
chr4:148953418-148954880	ENSMUSG00000028977	known	ENSMUSG00000022358	Fbxo32	F-box protein 32 [Source:MGI Symbol;Acc:MGI:1914981]	0.926677	1.47445e-05	3.96437e-05
chr4:148953418-148954880	ENSMUSG00000028977	known	ENSMUSG00000025372	Baiap2	brain-specific angiogenesis inhibitor 1-associated protein 2 [Source:MGI Symbol;Acc:MGI:2137336]	0.944869	3.65524e-06	2.61329e-05
chr4:148953418-148954880	ENSMUSG00000028977	known	ENSMUSG00000028295	Smim8	small integral membrane protein 8 [Source:MGI Symbol;Acc:MGI:1913541]	0.934349	8.59664e-06	3.36734e-05
chr4:148953418-148954880	ENSMUSG00000028977	known	ENSMUSG00000032423	Syncrip	synaptotagmin binding, cytoplasmic RNA interacting protein [Source:MGI Symbol;Acc:MGI:1891690]	0.948208	2.68956e-06	2.43099e-05
chr4:148953418-148954880	ENSMUSG00000028977	known	ENSMUSG00000036707	Cab39	calcium binding protein 39 [Source:MGI Symbol;Acc:MGI:107438]	0.905418	5.07658e-05	6.02469e-05
chr4:148953418-148954880	ENSMUSG00000028977	known	ENSMUSG00000020290	Xpo1	exportin 1 [Source:MGI Symbol;Acc:MGI:2144013]	0.901059	6.31168e-05	6.51453e-05
chr4:148953418-148954880	ENSMUSG00000028977	known	ENSMUSG00000031959	Wdr59	WD repeat domain 59 [Source:MGI Symbol;Acc:MGI:2442115]	0.908543	4.31474e-05	5.69012e-05
chr4:148953418-148954880	ENSMUSG00000028977	known	ENSMUSG00000000838	Fmr1	fragile X mental retardation 1 [Source:MGI Symbol;Acc:MGI:95564]	0.905993	4.92903e-05	5.95741e-05
chr4:148953418-148954880	ENSMUSG00000028977	known	ENSMUSG00000069114	Zbtb10	zinc finger and BTB domain containing 10 [Source:MGI Symbol;Acc:MGI:2139883]	0.922138	1.97543e-05	4.37027e-05
chr4:148953418-148954880	ENSMUSG00000028977	known	ENSMUSG00000025745	Hadha	hydroxyacyl-CoA dehydrogenase trifunctional multienzyme complex subunit alpha [Source:MGI Symbol;Acc:MGI:2135593]	0.942811	4.37465e-06	2.75352e-05
chr4:148953418-148954880	ENSMUSG00000028977	known	ENSMUSG00000033943	Mga	MAX gene associated [Source:MGI Symbol;Acc:MGI:1352483]	0.918425	2.4777e-05	4.69731e-05
chr4:148953418-148954880	ENSMUSG00000028977	known	ENSMUSG00000036395	Glb1l2	galactosidase, beta 1-like 2 [Source:MGI Symbol;Acc:MGI:2388283]	0.919949	2.26071e-05	4.5584e-05
chr4:148953418-148954880	ENSMUSG00000028977	known	ENSMUSG00000024908	Ppp6r3	protein phosphatase 6, regulatory subunit 3 [Source:MGI Symbol;Acc:MGI:1921807]	0.900841	6.37889e-05	6.5397e-05
chr4:148953418-148954880	ENSMUSG00000028977	known	ENSMUSG00000022195	6030458C11Rik	RIKEN cDNA 6030458C11 gene [Source:MGI Symbol;Acc:MGI:1925127]	0.937097	6.97462e-06	3.17837e-05
chr4:148953418-148954880	ENSMUSG00000028977	known	ENSMUSG00000079550	Mpp4	membrane protein, palmitoylated 4 (MAGUK p55 subfamily member 4) [Source:MGI Symbol;Acc:MGI:2386681]	0.909233	4.15943e-05	5.60965e-05
chr4:148953418-148954880	ENSMUSG00000028977	known	ENSMUSG00000027598	Itch	itchy, E3 ubiquitin protein ligase [Source:MGI Symbol;Acc:MGI:1202301]	0.949619	2.34832e-06	2.35764e-05
chr4:148953418-148954880	ENSMUSG00000028977	known	ENSMUSG00000025509	Pnpla2	patatin-like phospholipase domain containing 2 [Source:MGI Symbol;Acc:MGI:1914103]	0.915113	3.00604e-05	5.01458e-05
chr4:148953418-148954880	ENSMUSG00000028977	known	ENSMUSG00000066880	Zfp617	zinc finger protein 617 [Source:MGI Symbol;Acc:MGI:2684459]	0.925834	1.55894e-05	4.02683e-05
chr4:148953418-148954880	ENSMUSG00000028977	known	ENSMUSG00000017679	Ttpal	tocopherol (alpha) transfer protein-like [Source:MGI Symbol;Acc:MGI:1923330]	0.906322	4.84616e-05	5.92712e-05
chr4:148953418-148954880	ENSMUSG00000028977	known	ENSMUSG00000037608	Bclaf1	BCL2-associated transcription factor 1 [Source:MGI Symbol;Acc:MGI:1917580]	0.946064	3.2824e-06	2.55257e-05
chr4:148953418-148954880	ENSMUSG00000028977	known	ENSMUSG00000019143	Hars2	histidyl-tRNA synthetase 2 [Source:MGI Symbol;Acc:MGI:1918041]	0.939273	5.87062e-06	3.00701e-05
chr4:148953418-148954880	ENSMUSG00000028977	known	ENSMUSG00000040268	Plekha1	pleckstrin homology domain containing, family A (phosphoinositide binding specific) member 1 [Source:MGI Symbol;Acc:MGI:2442213]	0.921176	2.09714e-05	4.45062e-05
chr4:148953418-148954880	ENSMUSG00000028977	known	ENSMUSG00000024924	Vldlr	very low density lipoprotein receptor [Source:MGI Symbol;Acc:MGI:98935]	0.933078	9.44118e-06	3.4644e-05
chr4:148953418-148954880	ENSMUSG00000028977	known	ENSMUSG00000015749	Anp32e	acidic (leucine-rich) nuclear phosphoprotein 32 family, member E [Source:MGI Symbol;Acc:MGI:1913721]	0.926203	1.52143e-05	4.00311e-05
chr4:148953418-148954880	ENSMUSG00000028977	known	ENSMUSG00000015354	Pcolce2	procollagen C-endopeptidase enhancer 2 [Source:MGI Symbol;Acc:MGI:1923727]	0.910041	3.98305e-05	5.51719e-05
chr4:148953418-148954880	ENSMUSG00000028977	known	ENSMUSG00000035992	Fnip1	folliculin interacting protein 1 [Source:MGI Symbol;Acc:MGI:2444668]	0.91424	3.15915e-05	5.10301e-05
chr4:148953418-148954880	ENSMUSG00000028977	known	ENSMUSG00000028126	Pip5k1a	phosphatidylinositol-4-phosphate 5-kinase, type 1 alpha [Source:MGI Symbol;Acc:MGI:107929]	0.915366	2.96286e-05	4.98552e-05
chr4:148953418-148954880	ENSMUSG00000028977	known	ENSMUSG00000034820	Cpsf7	cleavage and polyadenylation specific factor 7 [Source:MGI Symbol;Acc:MGI:1917826]	0.931001	1.0961e-05	3.6167e-05
chr4:148953418-148954880	ENSMUSG00000028977	known	ENSMUSG00000063145	Bbs5	Bardet-Biedl syndrome 5 (human) [Source:MGI Symbol;Acc:MGI:1919819]	0.934935	8.22785e-06	3.33575e-05
chr4:148953418-148954880	ENSMUSG00000028977	known	ENSMUSG00000022781	Pak2	p21 (RAC1) activated kinase 2 [Source:MGI Symbol;Acc:MGI:1339984]	0.929981	1.17748e-05	3.69319e-05
chr4:148953418-148954880	ENSMUSG00000028977	known	ENSMUSG00000022438	Parvb	parvin, beta [Source:MGI Symbol;Acc:MGI:2153063]	0.903713	5.53467e-05	6.21828e-05
chr4:148953418-148954880	ENSMUSG00000028977	known	ENSMUSG00000029291	Rufy3	RUN and FYVE domain containing 3 [Source:MGI Symbol;Acc:MGI:106484]	0.937541	6.73689e-06	3.13932e-05
chr4:148953418-148954880	ENSMUSG00000028977	known	ENSMUSG00000041268	Dmxl2	Dmx-like 2 [Source:MGI Symbol;Acc:MGI:2444630]	0.911109	3.7591e-05	5.41352e-05
chr4:148953418-148954880	ENSMUSG00000028977	known	ENSMUSG00000030275	Etnk1	ethanolamine kinase 1 [Source:MGI Symbol;Acc:MGI:1922570]	0.922366	1.94742e-05	4.34466e-05
chr4:148953418-148954880	ENSMUSG00000028977	known	ENSMUSG00000022151	Ttc33	tetratricopeptide repeat domain 33 [Source:MGI Symbol;Acc:MGI:1914765]	0.913087	3.37058e-05	5.20603e-05
chr4:148953418-148954880	ENSMUSG00000028977	known	ENSMUSG00000036990	Otud4	OTU domain containing 4 [Source:MGI Symbol;Acc:MGI:1098801]	0.909771	4.04142e-05	5.54481e-05
chr4:148953418-148954880	ENSMUSG00000028977	known	ENSMUSG00000040123	Zmym5	zinc finger, MYM-type 5 [Source:MGI Symbol;Acc:MGI:3041170]	0.919891	2.26865e-05	4.56542e-05
chr4:148953418-148954880	ENSMUSG00000028977	known	ENSMUSG00000024491	Rbm27	RNA binding motif protein 27 [Source:MGI Symbol;Acc:MGI:2147194]	0.920149	2.2333e-05	4.53945e-05
chr4:148953418-148954880	ENSMUSG00000028977	known	ENSMUSG00000039275	Foxk2	forkhead box K2 [Source:MGI Symbol;Acc:MGI:1916087]	0.907209	4.62815e-05	5.84053e-05
chr4:148953418-148954880	ENSMUSG00000028977	known	ENSMUSG00000031601	Cnot7	CCR4-NOT transcription complex, subunit 7 [Source:MGI Symbol;Acc:MGI:1298230]	0.930575	1.12956e-05	3.65085e-05
chr4:148953418-148954880	ENSMUSG00000028977	known	ENSMUSG00000027088	Phospho2	phosphatase, orphan 2 [Source:MGI Symbol;Acc:MGI:1920623]	0.913419	3.30848e-05	5.17764e-05
chr4:148953418-148954880	ENSMUSG00000028977	known	ENSMUSG00000048015	Neurod4	neurogenic differentiation 4 [Source:MGI Symbol;Acc:MGI:108055]	0.914469	3.11831e-05	5.07683e-05
chr4:148953418-148954880	ENSMUSG00000028977	known	ENSMUSG00000040037	Negr1	neuronal growth regulator 1 [Source:MGI Symbol;Acc:MGI:2444846]	0.901454	6.19089e-05	6.46531e-05
chr4:148953418-148954880	ENSMUSG00000028977	known	ENSMUSG00000021302	Ggps1	geranylgeranyl diphosphate synthase 1 [Source:MGI Symbol;Acc:MGI:1341724]	0.907566	4.54253e-05	5.80319e-05
chr4:148953418-148954880	ENSMUSG00000028977	known	ENSMUSG00000028423	Nfx1	nuclear transcription factor, X-box binding 1 [Source:MGI Symbol;Acc:MGI:1921414]	0.903492	5.59621e-05	6.23712e-05
chr4:148953418-148954880	ENSMUSG00000028977	known	ENSMUSG00000025104	Hdgfl3	HDGF like 3 [Source:MGI Symbol;Acc:MGI:1352760]	0.907089	4.65705e-05	5.84921e-05
chr4:148953418-148954880	ENSMUSG00000028977	known	ENSMUSG00000087141	Plcxd2	phosphatidylinositol-specific phospholipase C, X domain containing 2 [Source:MGI Symbol;Acc:MGI:3647874]	0.904361	5.3569e-05	6.14716e-05
chr4:148953418-148954880	ENSMUSG00000028977	known	ENSMUSG00000032030	Cul5	cullin 5 [Source:MGI Symbol;Acc:MGI:1922967]	0.925503	1.59308e-05	4.0541e-05
chr4:148953418-148954880	ENSMUSG00000028977	known	ENSMUSG00000021488	Nsd1	nuclear receptor-binding SET-domain protein 1 [Source:MGI Symbol;Acc:MGI:1276545]	0.940276	5.41092e-06	2.93817e-05
chr4:148953418-148954880	ENSMUSG00000028977	known	ENSMUSG00000023088	Abcc1	ATP-binding cassette, sub-family C (CFTR/MRP), member 1 [Source:MGI Symbol;Acc:MGI:102676]	0.908976	4.21669e-05	5.63887e-05
chr4:148953418-148954880	ENSMUSG00000028977	known	ENSMUSG00000021071	Trim9	tripartite motif-containing 9 [Source:MGI Symbol;Acc:MGI:2137354]	0.917672	2.59082e-05	4.76638e-05
chr4:148953418-148954880	ENSMUSG00000028977	known	ENSMUSG00000021179	Nrde2	nrde-2 necessary for RNA interference, domain containing [Source:MGI Symbol;Acc:MGI:2670969]	0.94001	5.5299e-06	2.94785e-05
chr4:148953418-148954880	ENSMUSG00000028977	known	ENSMUSG00000042298	Ttc19	tetratricopeptide repeat domain 19 [Source:MGI Symbol;Acc:MGI:1920045]	0.901302	6.23692e-05	6.4822e-05
chr4:148953418-148954880	ENSMUSG00000028977	known	ENSMUSG00000018199	Ro60	Ro60, Y RNA binding protein [Source:MGI Symbol;Acc:MGI:106652]	0.910849	3.81268e-05	5.44072e-05
chr4:148953418-148954880	ENSMUSG00000028977	known	ENSMUSG00000020212	Mdm1	transformed mouse 3T3 cell double minute 1 [Source:MGI Symbol;Acc:MGI:96951]	0.914922	3.039e-05	5.03438e-05
chr4:148953418-148954880	ENSMUSG00000028977	known	ENSMUSG00000030064	Frmd4b	FERM domain containing 4B [Source:MGI Symbol;Acc:MGI:2141794]	0.909396	4.12346e-05	5.58751e-05
chr4:148953418-148954880	ENSMUSG00000028977	known	ENSMUSG00000003226	Ranbp2	RAN binding protein 2 [Source:MGI Symbol;Acc:MGI:894323]	0.928325	1.31977e-05	3.84469e-05
chr4:148953418-148954880	ENSMUSG00000028977	known	ENSMUSG00000042595	Fam199x	family with sequence similarity 199, X-linked [Source:MGI Symbol;Acc:MGI:2384304]	0.926767	1.46566e-05	3.95397e-05
chr4:148953418-148954880	ENSMUSG00000028977	known	ENSMUSG00000020184	Mdm2	transformed mouse 3T3 cell double minute 2 [Source:MGI Symbol;Acc:MGI:96952]	0.910125	3.9651e-05	5.50895e-05
chr4:148953418-148954880	ENSMUSG00000028977	known	ENSMUSG00000024982	Zdhhc6	zinc finger, DHHC domain containing 6 [Source:MGI Symbol;Acc:MGI:1914230]	0.950006	2.26111e-06	2.3438e-05
chr4:148953418-148954880	ENSMUSG00000028977	known	ENSMUSG00000032902	Slc16a1	solute carrier family 16 (monocarboxylic acid transporters), member 1 [Source:MGI Symbol;Acc:MGI:106013]	0.908262	4.37942e-05	5.71636e-05
chr4:148953418-148954880	ENSMUSG00000028977	known	ENSMUSG00000004980	Hnrnpa2b1	heterogeneous nuclear ribonucleoprotein A2/B1 [Source:MGI Symbol;Acc:MGI:104819]	0.944508	3.77407e-06	2.63103e-05
chr4:148953418-148954880	ENSMUSG00000028977	known	ENSMUSG00000029729	Zkscan1	zinc finger with KRAB and SCAN domains 1 [Source:MGI Symbol;Acc:MGI:1921820]	0.926081	1.53372e-05	4.00894e-05
chr4:148953418-148954880	ENSMUSG00000028977	known	ENSMUSG00000025609	Mkln1	muskelin 1, intracellular mediator containing kelch motifs [Source:MGI Symbol;Acc:MGI:1351638]	0.909806	4.03369e-05	5.54093e-05
chr4:148953418-148954880	ENSMUSG00000028977	known	ENSMUSG00000071604	Fam189a2	family with sequence similarity 189, member A2 [Source:MGI Symbol;Acc:MGI:2685813]	0.913086	3.37084e-05	5.20603e-05
chr4:148953418-148954880	ENSMUSG00000028977	known	ENSMUSG00000021340	Gpld1	glycosylphosphatidylinositol specific phospholipase D1 [Source:MGI Symbol;Acc:MGI:106604]	0.913361	3.31929e-05	5.18412e-05
chr4:148953418-148954880	ENSMUSG00000028977	known	ENSMUSG00000039375	Wdr17	WD repeat domain 17 [Source:MGI Symbol;Acc:MGI:1924662]	0.944808	3.67499e-06	2.61685e-05
chr4:148953418-148954880	ENSMUSG00000028977	known	ENSMUSG00000022533	Atp13a3	ATPase type 13A3 [Source:MGI Symbol;Acc:MGI:2685387]	0.93908	5.9626e-06	3.01826e-05
chr4:148953418-148954880	ENSMUSG00000028977	known	ENSMUSG00000043531	Sorcs1	sortilin-related VPS10 domain containing receptor 1 [Source:MGI Symbol;Acc:MGI:1929666]	0.913138	3.36106e-05	5.19993e-05
chr4:148953418-148954880	ENSMUSG00000028977	known	ENSMUSG00000038296	Galnt18	polypeptide N-acetylgalactosaminyltransferase 18 [Source:MGI Symbol;Acc:MGI:2446239]	0.935532	7.86573e-06	3.30169e-05
chr4:148953418-148954880	ENSMUSG00000028977	known	ENSMUSG00000035910	Dcdc2a	doublecortin domain containing 2a [Source:MGI Symbol;Acc:MGI:2652818]	0.941221	5.00438e-06	2.87559e-05
chr4:148953418-148954880	ENSMUSG00000028977	known	ENSMUSG00000028078	Dclk2	doublecortin-like kinase 2 [Source:MGI Symbol;Acc:MGI:1918012]	0.912981	3.39063e-05	5.21579e-05
chr4:148953418-148954880	ENSMUSG00000028977	known	ENSMUSG00000050711	Scg2	secretogranin II [Source:MGI Symbol;Acc:MGI:103033]	0.946431	3.17421e-06	2.53168e-05
chr4:148953418-148954880	ENSMUSG00000028977	known	ENSMUSG00000056019	Zfp709	zinc finger protein 709 [Source:MGI Symbol;Acc:MGI:2384299]	0.927846	1.36331e-05	3.87368e-05
chr4:148953418-148954880	ENSMUSG00000028977	known	ENSMUSG00000041415	Dicer1	dicer 1, ribonuclease type III [Source:MGI Symbol;Acc:MGI:2177178]	0.909543	4.09116e-05	5.57118e-05
chr4:148953418-148954880	ENSMUSG00000028977	known	ENSMUSG00000001424	Snd1	staphylococcal nuclease and tudor domain containing 1 [Source:MGI Symbol;Acc:MGI:1929266]	0.914447	3.12232e-05	5.0784e-05
chr4:148953418-148954880	ENSMUSG00000028977	known	ENSMUSG00000041771	Slc24a4	solute carrier family 24 (sodium/potassium/calcium exchanger), member 4 [Source:MGI Symbol;Acc:MGI:2447362]	0.916216	2.82106e-05	4.91297e-05
chr4:148953418-148954880	ENSMUSG00000028977	known	ENSMUSG00000051451	Crebzf	CREB/ATF bZIP transcription factor [Source:MGI Symbol;Acc:MGI:2675296]	0.930047	1.17211e-05	3.69127e-05
chr4:148953418-148954880	ENSMUSG00000028977	known	ENSMUSG00000031631	Cfap97	cilia and flagella associated protein 97 [Source:MGI Symbol;Acc:MGI:1914006]	0.962284	5.64146e-07	1.61572e-05
chr4:148953418-148954880	ENSMUSG00000028977	known	ENSMUSG00000025425	St8sia5	ST8 alpha-N-acetyl-neuraminide alpha-2,8-sialyltransferase 5 [Source:MGI Symbol;Acc:MGI:109243]	0.917199	2.66394e-05	4.80838e-05
chr4:148953418-148954880	ENSMUSG00000028977	known	MSTRG.8383		-	0.929417	1.22451e-05	3.75112e-05
chr4:148953418-148954880	ENSMUSG00000028977	known	ENSMUSG00000061273	Mmgt1	membrane magnesium transporter 1 [Source:MGI Symbol;Acc:MGI:2384305]	0.904966	5.19497e-05	6.07521e-05
chr4:148953418-148954880	ENSMUSG00000028977	known	ENSMUSG00000035649	Zcchc7	zinc finger, CCHC domain containing 7 [Source:MGI Symbol;Acc:MGI:2442912]	0.919873	2.27117e-05	4.56591e-05
chr4:148953418-148954880	ENSMUSG00000028977	known	ENSMUSG00000114797	Gm49336	predicted gene, 49336 [Source:MGI Symbol;Acc:MGI:6121524]	0.903859	5.49412e-05	6.20459e-05
chr4:148953418-148954880	ENSMUSG00000028977	known	ENSMUSG00000019841	Rev3l	REV3 like, DNA directed polymerase zeta catalytic subunit [Source:MGI Symbol;Acc:MGI:1337131]	0.940139	5.47184e-06	2.94785e-05
chr4:148953418-148954880	ENSMUSG00000028977	known	ENSMUSG00000037652	Phc3	polyhomeotic 3 [Source:MGI Symbol;Acc:MGI:2181434]	0.942098	4.64877e-06	2.80754e-05
chr4:148953418-148954880	ENSMUSG00000028977	known	ENSMUSG00000024359	Hspa9	heat shock protein 9 [Source:MGI Symbol;Acc:MGI:96245]	0.937405	6.8092e-06	3.15144e-05
chr4:148953418-148954880	ENSMUSG00000028977	known	ENSMUSG00000062373	Tmem65	transmembrane protein 65 [Source:MGI Symbol;Acc:MGI:1922118]	0.923749	1.78429e-05	4.21927e-05
chr4:148953418-148954880	ENSMUSG00000028977	known	ENSMUSG00000025982	Sf3b1	splicing factor 3b, subunit 1 [Source:MGI Symbol;Acc:MGI:1932339]	0.925344	1.60969e-05	4.06936e-05
chr4:148953418-148954880	ENSMUSG00000028977	known	ENSMUSG00000048458	Inka2	inka box actin regulator 2 [Source:MGI Symbol;Acc:MGI:1923497]	0.946646	3.11213e-06	2.51589e-05
chr4:148953418-148954880	ENSMUSG00000028977	known	ENSMUSG00000034252	Senp6	SUMO/sentrin specific peptidase 6 [Source:MGI Symbol;Acc:MGI:1922075]	0.924389	1.71252e-05	4.15091e-05
chr4:148953418-148954880	ENSMUSG00000028977	known	ENSMUSG00000024227	Pdzph1	PDZ and pleckstrin homology domains 1 [Source:MGI Symbol;Acc:MGI:1916489]	0.953021	1.66509e-06	2.14488e-05
chr4:148953418-148954880	ENSMUSG00000028977	known	ENSMUSG00000024290	Rock1	Rho-associated coiled-coil containing protein kinase 1 [Source:MGI Symbol;Acc:MGI:107927]	0.91091	3.80005e-05	5.43266e-05
chr4:148953418-148954880	ENSMUSG00000028977	known	ENSMUSG00000024298	Zfp871	zinc finger protein 871 [Source:MGI Symbol;Acc:MGI:1921793]	0.907173	4.63687e-05	5.84229e-05
chr4:148953418-148954880	ENSMUSG00000028977	known	ENSMUSG00000053774	Ubxn7	UBX domain protein 7 [Source:MGI Symbol;Acc:MGI:2146388]	0.92774	1.37311e-05	3.88122e-05
chr4:148953418-148954880	ENSMUSG00000028977	known	ENSMUSG00000023286	Ube2j2	ubiquitin-conjugating enzyme E2J 2 [Source:MGI Symbol;Acc:MGI:2153608]	0.916641	2.75228e-05	4.86537e-05
chr4:148953418-148954880	ENSMUSG00000028977	known	ENSMUSG00000059447	Hadhb	hydroxyacyl-CoA dehydrogenase trifunctional multienzyme complex subunit beta [Source:MGI Symbol;Acc:MGI:2136381]	0.958438	9.10762e-07	1.80915e-05
chr4:148953418-148954880	ENSMUSG00000028977	known	ENSMUSG00000037286	Stag1	stromal antigen 1 [Source:MGI Symbol;Acc:MGI:1098658]	0.931898	1.02829e-05	3.55284e-05
chr4:148953418-148954880	ENSMUSG00000028977	known	ENSMUSG00000028035	Dnajb4	DnaJ heat shock protein family (Hsp40) member B4 [Source:MGI Symbol;Acc:MGI:1914285]	0.918311	2.49463e-05	4.70676e-05
chr4:148953418-148954880	ENSMUSG00000028977	known	ENSMUSG00000026667	Uhmk1	U2AF homology motif (UHM) kinase 1 [Source:MGI Symbol;Acc:MGI:1341908]	0.906196	4.87785e-05	5.9359e-05
chr4:148953418-148954880	ENSMUSG00000028977	known	ENSMUSG00000062397	Zfp706	zinc finger protein 706 [Source:MGI Symbol;Acc:MGI:1915286]	0.954206	1.46836e-06	2.07315e-05
chr4:148953418-148954880	ENSMUSG00000028977	known	ENSMUSG00000038495	Otud7b	OTU domain containing 7B [Source:MGI Symbol;Acc:MGI:2654703]	0.938013	6.49152e-06	3.09863e-05
chr4:148953418-148954880	ENSMUSG00000028977	known	ENSMUSG00000040850	Psme4	proteasome (prosome, macropain) activator subunit 4 [Source:MGI Symbol;Acc:MGI:2143994]	0.91908	2.38252e-05	4.62895e-05
chr4:148953418-148954880	ENSMUSG00000028977	known	ENSMUSG00000027823	Gmps	guanine monophosphate synthetase [Source:MGI Symbol;Acc:MGI:2448526]	0.937659	6.67492e-06	3.12919e-05
chr4:148953418-148954880	ENSMUSG00000028977	known	ENSMUSG00000026083	Eif5b	eukaryotic translation initiation factor 5B [Source:MGI Symbol;Acc:MGI:2441772]	0.908569	4.30886e-05	5.6883e-05
chr4:148953418-148954880	ENSMUSG00000028977	known	ENSMUSG00000051000	Fam160a1	family with sequence similarity 160, member A1 [Source:MGI Symbol;Acc:MGI:2444746]	0.916361	2.7975e-05	4.90114e-05
chr4:148953418-148954880	ENSMUSG00000028977	known	ENSMUSG00000056050	Mia3	melanoma inhibitory activity 3 [Source:MGI Symbol;Acc:MGI:2443183]	0.915213	2.98885e-05	5.00399e-05
chr4:148953418-148954880	ENSMUSG00000028977	known	MSTRG.2102		-	0.910226	3.94358e-05	5.4964e-05
chr4:148953418-148954880	ENSMUSG00000028977	known	ENSMUSG00000046985	Tapt1	transmembrane anterior posterior transformation 1 [Source:MGI Symbol;Acc:MGI:2683537]	0.92282	1.89263e-05	4.30069e-05
chr4:148953418-148954880	ENSMUSG00000028977	known	ENSMUSG00000029686	Cul1	cullin 1 [Source:MGI Symbol;Acc:MGI:1349658]	0.911602	3.65916e-05	5.35566e-05
chr4:148953418-148954880	ENSMUSG00000028977	known	ENSMUSG00000021051	Ppp2r5e	protein phosphatase 2, regulatory subunit B', epsilon [Source:MGI Symbol;Acc:MGI:1349473]	0.905533	5.04671e-05	6.00728e-05
chr4:148953418-148954880	ENSMUSG00000028977	known	ENSMUSG00000063362	Alg11	asparagine-linked glycosylation 11 (alpha-1,2-mannosyltransferase) [Source:MGI Symbol;Acc:MGI:2142632]	0.901163	6.2795e-05	6.50116e-05
chr4:148953418-148954880	ENSMUSG00000028977	known	ENSMUSG00000066829	Zfp810	zinc finger protein 810 [Source:MGI Symbol;Acc:MGI:2384563]	0.931729	1.04076e-05	3.56455e-05
chr4:148953418-148954880	ENSMUSG00000028977	known	ENSMUSG00000024811	Tnks2	tankyrase, TRF1-interacting ankyrin-related ADP-ribose polymerase 2 [Source:MGI Symbol;Acc:MGI:1921743]	0.916075	2.84433e-05	4.92127e-05
chr4:148953418-148954880	ENSMUSG00000028977	known	ENSMUSG00000031986	Sprtn	SprT-like N-terminal domain [Source:MGI Symbol;Acc:MGI:2685351]	0.91532	2.97059e-05	4.99029e-05
chr4:148953418-148954880	ENSMUSG00000028977	known	ENSMUSG00000015224	Cyp2j9	cytochrome P450, family 2, subfamily j, polypeptide 9 [Source:MGI Symbol;Acc:MGI:1921769]	0.911147	3.75132e-05	5.40918e-05
chr4:148953418-148954880	ENSMUSG00000028977	known	ENSMUSG00000029238	Clock	circadian locomotor output cycles kaput [Source:MGI Symbol;Acc:MGI:99698]	0.914943	3.03542e-05	5.03063e-05
chr4:148953418-148954880	ENSMUSG00000028977	known	ENSMUSG00000026409	Pfkfb2	6-phosphofructo-2-kinase/fructose-2,6-biphosphatase 2 [Source:MGI Symbol;Acc:MGI:107815]	0.917213	2.66187e-05	4.80747e-05
chr4:148953418-148954880	ENSMUSG00000028977	known	ENSMUSG00000019558	Slc6a8	solute carrier family 6 (neurotransmitter transporter, creatine), member 8 [Source:MGI Symbol;Acc:MGI:2147834]	0.904718	5.26096e-05	6.1053e-05
chr4:148953418-148954880	ENSMUSG00000028977	known	ENSMUSG00000024647	Cbln2	cerebellin 2 precursor protein [Source:MGI Symbol;Acc:MGI:88282]	0.914533	3.10706e-05	5.07456e-05
chr4:148953418-148954880	ENSMUSG00000028977	known	ENSMUSG00000026640	Plxna2	plexin A2 [Source:MGI Symbol;Acc:MGI:107684]	0.934887	8.25769e-06	3.33943e-05
chr4:148953418-148954880	ENSMUSG00000028977	known	ENSMUSG00000050229	Pigm	phosphatidylinositol glycan anchor biosynthesis, class M [Source:MGI Symbol;Acc:MGI:1914806]	0.921247	2.08797e-05	4.44446e-05
chr4:148953418-148954880	ENSMUSG00000028977	known	ENSMUSG00000027253	Lrp4	low density lipoprotein receptor-related protein 4 [Source:MGI Symbol;Acc:MGI:2442252]	0.962684	5.35196e-07	1.60094e-05
chr4:148953418-148954880	ENSMUSG00000028977	known	ENSMUSG00000039470	Zdhhc2	zinc finger, DHHC domain containing 2 [Source:MGI Symbol;Acc:MGI:1923452]	0.926311	1.5107e-05	3.99613e-05
chr4:148953418-148954880	ENSMUSG00000028977	known	ENSMUSG00000003778	Brd8	bromodomain containing 8 [Source:MGI Symbol;Acc:MGI:1925906]	0.920439	2.19419e-05	4.50855e-05
chr4:148953418-148954880	ENSMUSG00000028977	known	ENSMUSG00000053226	Dand5	DAN domain family member 5, BMP antagonist [Source:MGI Symbol;Acc:MGI:1344365]	0.940602	5.26785e-06	2.92234e-05
chr4:148953418-148954880	ENSMUSG00000028977	known	ENSMUSG00000019943	Atp2b1	ATPase, Ca++ transporting, plasma membrane 1 [Source:MGI Symbol;Acc:MGI:104653]	0.918093	2.52706e-05	4.72962e-05
chr4:148953418-148954880	ENSMUSG00000028977	known	ENSMUSG00000064115	Cadm2	cell adhesion molecule 2 [Source:MGI Symbol;Acc:MGI:2442722]	0.900239	6.56822e-05	6.60879e-05
chr4:148953418-148954880	ENSMUSG00000028977	known	ENSMUSG00000024780	Cdc37l1	cell division cycle 37-like 1 [Source:MGI Symbol;Acc:MGI:1914322]	0.949812	2.30445e-06	2.34996e-05
chr4:148953418-148954880	ENSMUSG00000028977	known	ENSMUSG00000027782	Kpna4	karyopherin (importin) alpha 4 [Source:MGI Symbol;Acc:MGI:1100848]	0.914014	3.19963e-05	5.12674e-05
chr4:148953418-148954880	ENSMUSG00000028977	known	ENSMUSG00000032114	Slc37a4	solute carrier family 37 (glucose-6-phosphate transporter), member 4 [Source:MGI Symbol;Acc:MGI:1316650]	0.967507	2.70094e-07	1.24737e-05
chr4:148953418-148954880	ENSMUSG00000028977	known	ENSMUSG00000026434	Nucks1	nuclear casein kinase and cyclin-dependent kinase substrate 1 [Source:MGI Symbol;Acc:MGI:1934811]	0.903366	5.63169e-05	6.25153e-05
chr4:148953418-148954880	ENSMUSG00000028977	known	ENSMUSG00000042079	Hnrnpf	heterogeneous nuclear ribonucleoprotein F [Source:MGI Symbol;Acc:MGI:2138741]	0.919492	2.32412e-05	4.59584e-05
chr4:148953418-148954880	ENSMUSG00000028977	known	ENSMUSG00000009090	Ap1b1	adaptor protein complex AP-1, beta 1 subunit [Source:MGI Symbol;Acc:MGI:1096368]	0.925822	1.56019e-05	4.0275e-05
chr4:148953418-148954880	ENSMUSG00000028977	known	ENSMUSG00000029202	Pds5a	PDS5 cohesin associated factor A [Source:MGI Symbol;Acc:MGI:1918771]	0.922276	1.95847e-05	4.35397e-05
chr4:148953418-148954880	ENSMUSG00000028977	known	ENSMUSG00000036309	Skp1a	S-phase kinase-associated protein 1A [Source:MGI Symbol;Acc:MGI:103575]	0.902054	6.01087e-05	6.40778e-05
chr4:148953418-148954880	ENSMUSG00000028977	known	ENSMUSG00000024104	Washc2	WASH complex subunit 2` [Source:MGI Symbol;Acc:MGI:106463]	0.911134	3.75409e-05	5.41123e-05
chr4:148953418-148954880	ENSMUSG00000028977	known	ENSMUSG00000049470	Aff4	AF4/FMR2 family, member 4 [Source:MGI Symbol;Acc:MGI:2136171]	0.94051	5.30778e-06	2.9292e-05
chr4:148953418-148954880	ENSMUSG00000028977	known	ENSMUSG00000004319	Clcn3	chloride channel, voltage-sensitive 3 [Source:MGI Symbol;Acc:MGI:103555]	0.906741	4.7421e-05	5.88552e-05
chr4:148953418-148954880	ENSMUSG00000028977	known	ENSMUSG00000040818	Dennd6a	DENN/MADD domain containing 6A [Source:MGI Symbol;Acc:MGI:2442980]	0.920909	2.13188e-05	4.46756e-05
chr4:148953418-148954880	ENSMUSG00000028977	known	ENSMUSG00000033813	Tcea1	transcription elongation factor A (SII) 1 [Source:MGI Symbol;Acc:MGI:1196624]	0.931227	1.07868e-05	3.60483e-05
chr4:148953418-148954880	ENSMUSG00000028977	known	ENSMUSG00000037416	Dmxl1	Dmx-like 1 [Source:MGI Symbol;Acc:MGI:2443926]	0.922138	1.97545e-05	4.37027e-05
chr4:148953418-148954880	ENSMUSG00000028977	known	ENSMUSG00000058006	Mdn1	midasin AAA ATPase 1 [Source:MGI Symbol;Acc:MGI:1926159]	0.917347	2.64091e-05	4.79488e-05
chr4:148953418-148954880	ENSMUSG00000028977	known	ENSMUSG00000020994	Pnn	pinin [Source:MGI Symbol;Acc:MGI:1100514]	0.922373	1.9466e-05	4.34445e-05
chr4:148953418-148954880	ENSMUSG00000028977	known	ENSMUSG00000026234	Ncl	nucleolin [Source:MGI Symbol;Acc:MGI:97286]	0.925935	1.54858e-05	4.01643e-05
chr4:148953418-148954880	ENSMUSG00000028977	known	ENSMUSG00000063919	Srrm4	serine/arginine repetitive matrix 4 [Source:MGI Symbol;Acc:MGI:1916205]	0.904208	5.39841e-05	6.16804e-05
chr4:148953418-148954880	ENSMUSG00000028977	known	ENSMUSG00000074165	Zfp788	zinc finger protein 788 [Source:MGI Symbol;Acc:MGI:1914857]	0.923606	1.80069e-05	4.23181e-05
chr4:148953418-148954880	ENSMUSG00000028977	known	ENSMUSG00000034297	Med13	mediator complex subunit 13 [Source:MGI Symbol;Acc:MGI:3029632]	0.921718	2.02792e-05	4.40536e-05
chr4:148953418-148954880	ENSMUSG00000028977	known	ENSMUSG00000022864	D16Ertd472e	DNA segment, Chr 16, ERATO Doi 472, expressed [Source:MGI Symbol;Acc:MGI:1196400]	0.939183	5.91333e-06	3.01214e-05
chr4:148953418-148954880	ENSMUSG00000028977	known	ENSMUSG00000073664	Nbeal1	neurobeachin like 1 [Source:MGI Symbol;Acc:MGI:2444343]	0.914245	3.15818e-05	5.10248e-05
chr4:148953418-148954880	ENSMUSG00000028977	known	ENSMUSG00000057342	Sphk2	sphingosine kinase 2 [Source:MGI Symbol;Acc:MGI:1861380]	0.904916	5.20827e-05	6.07925e-05
chr4:148953418-148954880	ENSMUSG00000028977	known	ENSMUSG00000020745	Pafah1b1	platelet-activating factor acetylhydrolase, isoform 1b, subunit 1 [Source:MGI Symbol;Acc:MGI:109520]	0.94644	3.17179e-06	2.53168e-05
chr4:148953418-148954880	ENSMUSG00000028977	known	ENSMUSG00000027433	Xrn2	5'-3' exoribonuclease 2 [Source:MGI Symbol;Acc:MGI:894687]	0.950317	2.19274e-06	2.33247e-05
chr4:148953418-148954880	ENSMUSG00000028977	known	ENSMUSG00000050619	Zscan29	zinc finger SCAN domains 29 [Source:MGI Symbol;Acc:MGI:2139317]	0.915953	2.86439e-05	4.93215e-05
chr4:148953418-148954880	ENSMUSG00000028977	known	ENSMUSG00000060314	Zfp941	zinc finger protein 941 [Source:MGI Symbol;Acc:MGI:3039601]	0.918061	2.53199e-05	4.73215e-05
chr4:148953418-148954880	ENSMUSG00000028977	known	ENSMUSG00000005089	Slc1a2	solute carrier family 1 (glial high affinity glutamate transporter), member 2 [Source:MGI Symbol;Acc:MGI:101931]	0.93329	9.2957e-06	3.44399e-05
chr4:148953418-148954880	ENSMUSG00000028977	known	ENSMUSG00000033192	Lpcat2	lysophosphatidylcholine acyltransferase 2 [Source:MGI Symbol;Acc:MGI:3606214]	0.958868	8.65297e-07	1.79466e-05
chr4:148953418-148954880	ENSMUSG00000028977	known	ENSMUSG00000022800	Fyttd1	forty-two-three domain containing 1 [Source:MGI Symbol;Acc:MGI:1917955]	0.951026	2.04318e-06	2.27522e-05
chr4:148953418-148954880	ENSMUSG00000028977	known	ENSMUSG00000063273	Naa15	N(alpha)-acetyltransferase 15, NatA auxiliary subunit [Source:MGI Symbol;Acc:MGI:1922088]	0.951435	1.9605e-06	2.25051e-05
chr4:148953418-148954880	ENSMUSG00000028977	known	ENSMUSG00000058638	Zfp110	zinc finger protein 110 [Source:MGI Symbol;Acc:MGI:1890378]	0.935654	7.79321e-06	3.28957e-05
chr4:148953418-148954880	ENSMUSG00000028977	known	ENSMUSG00000091896	Ube2d2a	ubiquitin-conjugating enzyme E2D 2A [Source:MGI Symbol;Acc:MGI:1930715]	0.90983	4.02856e-05	5.54017e-05
chr4:148953418-148954880	ENSMUSG00000028977	known	ENSMUSG00000002428	Hltf	helicase-like transcription factor [Source:MGI Symbol;Acc:MGI:1196437]	0.90876	4.26545e-05	5.66136e-05
chr4:148953418-148954880	ENSMUSG00000028977	known	ENSMUSG00000078651	Aoc2	amine oxidase, copper containing 2 (retina-specific) [Source:MGI Symbol;Acc:MGI:2668431]	0.925676	1.5752e-05	4.0402e-05
chr4:148953418-148954880	ENSMUSG00000028977	known	ENSMUSG00000017561	Crlf3	cytokine receptor-like factor 3 [Source:MGI Symbol;Acc:MGI:1860086]	0.945295	3.51869e-06	2.59052e-05
chr4:148953418-148954880	ENSMUSG00000028977	known	ENSMUSG00000026490	Cdc42bpa	CDC42 binding protein kinase alpha [Source:MGI Symbol;Acc:MGI:2441841]	0.937891	6.55418e-06	3.10885e-05
chr4:148953418-148954880	ENSMUSG00000028977	known	ENSMUSG00000000804	Usp32	ubiquitin specific peptidase 32 [Source:MGI Symbol;Acc:MGI:2144475]	0.913112	3.36587e-05	5.2032e-05
chr4:148953418-148954880	ENSMUSG00000028977	known	ENSMUSG00000028890	Mtf1	metal response element binding transcription factor 1 [Source:MGI Symbol;Acc:MGI:101786]	0.935695	7.76869e-06	3.28517e-05
chr4:148953418-148954880	ENSMUSG00000028977	known	ENSMUSG00000034621	Gpatch8	G patch domain containing 8 [Source:MGI Symbol;Acc:MGI:1918667]	0.907061	4.66385e-05	5.85614e-05
chr4:148953418-148954880	ENSMUSG00000028977	known	ENSMUSG00000039100	Marchf6	membrane associated ring-CH-type finger 6 [Source:MGI Symbol;Acc:MGI:2442773]	0.915396	2.95767e-05	4.98492e-05
chr4:148953418-148954880	ENSMUSG00000028977	known	ENSMUSG00000032599	Ip6k2	inositol hexaphosphate kinase 2 [Source:MGI Symbol;Acc:MGI:1923750]	0.925313	1.61303e-05	4.07439e-05
chr4:148953418-148954880	ENSMUSG00000028977	known	ENSMUSG00000024978	Gpam	glycerol-3-phosphate acyltransferase, mitochondrial [Source:MGI Symbol;Acc:MGI:109162]	0.913337	3.32385e-05	5.18412e-05
chr4:148953418-148954880	ENSMUSG00000028977	known	ENSMUSG00000030965	Abraxas2	BRISC complex subunit [Source:MGI Symbol;Acc:MGI:1926116]	0.916141	2.83339e-05	4.91795e-05
chr4:148953418-148954880	ENSMUSG00000028977	known	ENSMUSG00000056124	B4galt6	UDP-Gal:betaGlcNAc beta 1,4-galactosyltransferase, polypeptide 6 [Source:MGI Symbol;Acc:MGI:1928380]	0.900466	6.49628e-05	6.5854e-05
chr4:148953418-148954880	ENSMUSG00000028977	known	ENSMUSG00000025949	Pikfyve	phosphoinositide kinase, FYVE type zinc finger containing [Source:MGI Symbol;Acc:MGI:1335106]	0.954832	1.3723e-06	2.0341e-05
chr4:148953418-148954880	ENSMUSG00000028977	known	ENSMUSG00000048304	Slitrk3	SLIT and NTRK-like family, member 3 [Source:MGI Symbol;Acc:MGI:2679447]	0.921198	2.09425e-05	4.44879e-05
chr4:148953418-148954880	ENSMUSG00000028977	known	ENSMUSG00000024561	Mbd1	methyl-CpG binding domain protein 1 [Source:MGI Symbol;Acc:MGI:1333811]	0.931846	1.03214e-05	3.55541e-05
chr4:148953418-148954880	ENSMUSG00000028977	known	ENSMUSG00000031969	Acad8	acyl-Coenzyme A dehydrogenase family, member 8 [Source:MGI Symbol;Acc:MGI:1914198]	0.952052	1.84102e-06	2.21894e-05
chr4:148953418-148954880	ENSMUSG00000028977	known	ENSMUSG00000072501	Phf20l1	PHD finger protein 20-like 1 [Source:MGI Symbol;Acc:MGI:2444412]	0.927452	1.39999e-05	3.90111e-05
chr4:148953418-148954880	ENSMUSG00000028977	known	ENSMUSG00000030386	Zfp606	zinc finger protein 606 [Source:MGI Symbol;Acc:MGI:1914620]	0.916573	2.7632e-05	4.87608e-05
chr4:148953418-148954880	ENSMUSG00000028977	known	ENSMUSG00000022472	Desi1	desumoylating isopeptidase 1 [Source:MGI Symbol;Acc:MGI:106313]	0.955467	1.27984e-06	1.97841e-05
chr4:148953418-148954880	ENSMUSG00000028977	known	ENSMUSG00000025551	Fgf14	fibroblast growth factor 14 [Source:MGI Symbol;Acc:MGI:109189]	0.903835	5.50081e-05	6.20489e-05
chr4:148953418-148954880	ENSMUSG00000028977	known	ENSMUSG00000020074	Ccar1	cell division cycle and apoptosis regulator 1 [Source:MGI Symbol;Acc:MGI:1914750]	0.903889	5.48589e-05	6.20042e-05
chr4:148953418-148954880	ENSMUSG00000028977	known	ENSMUSG00000037386	Rims2	regulating synaptic membrane exocytosis 2 [Source:MGI Symbol;Acc:MGI:2152972]	0.910529	3.8795e-05	5.47133e-05
chr4:148953418-148954880	ENSMUSG00000028977	known	ENSMUSG00000004535	Tax1bp1	Tax1 (human T cell leukemia virus type I) binding protein 1 [Source:MGI Symbol;Acc:MGI:1289308]	0.915481	2.94342e-05	4.97753e-05
chr4:148953418-148954880	ENSMUSG00000028977	known	ENSMUSG00000067430	Zfp763	zinc finger protein 763 [Source:MGI Symbol;Acc:MGI:1920701]	0.978126	3.80147e-08	6.78222e-06
chr4:148953418-148954880	ENSMUSG00000028977	known	ENSMUSG00000042197	Zfp451	zinc finger protein 451 [Source:MGI Symbol;Acc:MGI:2137896]	0.913428	3.30684e-05	5.17764e-05
chr4:148953418-148954880	ENSMUSG00000028977	known	ENSMUSG00000042225	Ammecr1	Alport syndrome, mental retardation, midface hypoplasia and elliptocytosis chromosomal region gene 1 [Source:MGI Symbol;Acc:MGI:1860206]	0.930161	1.16282e-05	3.68385e-05
chr4:148953418-148954880	ENSMUSG00000028977	known	ENSMUSG00000024580	Grpel2	GrpE-like 2, mitochondrial [Source:MGI Symbol;Acc:MGI:1334416]	0.93759	6.71113e-06	3.1352e-05
chr4:148953418-148954880	ENSMUSG00000028977	known	ENSMUSG00000027589	Pcmtd2	protein-L-isoaspartate (D-aspartate) O-methyltransferase domain containing 2 [Source:MGI Symbol;Acc:MGI:1923927]	0.914742	3.07044e-05	5.05762e-05
chr4:148953418-148954880	ENSMUSG00000028977	known	ENSMUSG00000043019	Edem3	ER degradation enhancer, mannosidase alpha-like 3 [Source:MGI Symbol;Acc:MGI:1914217]	0.934689	8.38136e-06	3.35275e-05
chr4:148953418-148954880	ENSMUSG00000028977	known	ENSMUSG00000032883	Acsl3	acyl-CoA synthetase long-chain family member 3 [Source:MGI Symbol;Acc:MGI:1921455]	0.913726	3.2521e-05	5.15179e-05
chr4:148953418-148954880	ENSMUSG00000028977	known	ENSMUSG00000037674	Rfx7	regulatory factor X, 7 [Source:MGI Symbol;Acc:MGI:2442675]	0.932207	1.0057e-05	3.53148e-05
chr4:148953418-148954880	ENSMUSG00000028977	known	ENSMUSG00000073557	Ppp1r12b	protein phosphatase 1, regulatory subunit 12B [Source:MGI Symbol;Acc:MGI:1916417]	0.905641	5.019e-05	5.99768e-05
chr4:148953418-148954880	ENSMUSG00000028977	known	ENSMUSG00000108841	Frmpd2	FERM and PDZ domain containing 2 [Source:MGI Symbol;Acc:MGI:2685472]	0.915496	2.94081e-05	4.97703e-05
chr4:148953418-148954880	ENSMUSG00000028977	known	ENSMUSG00000042249	Grk3	G protein-coupled receptor kinase 3 [Source:MGI Symbol;Acc:MGI:87941]	0.944527	3.76777e-06	2.62881e-05
chr4:148953418-148954880	ENSMUSG00000028977	known	ENSMUSG00000019232	Etnppl	ethanolamine phosphate phospholyase [Source:MGI Symbol;Acc:MGI:1919010]	0.909879	4.01804e-05	5.53432e-05
chr4:148953418-148954880	ENSMUSG00000028977	known	ENSMUSG00000000600	Krit1	KRIT1, ankyrin repeat containing [Source:MGI Symbol;Acc:MGI:1930618]	0.918073	2.53016e-05	4.73102e-05
chr4:148953418-148954880	ENSMUSG00000028977	known	ENSMUSG00000021377	Dek	DEK oncogene (DNA binding) [Source:MGI Symbol;Acc:MGI:1926209]	0.915376	2.96113e-05	4.98552e-05
chr4:148953418-148954880	ENSMUSG00000028977	known	ENSMUSG00000040667	Nup88	nucleoporin 88 [Source:MGI Symbol;Acc:MGI:104900]	0.904556	5.30415e-05	6.12549e-05
chr4:148953418-148954880	ENSMUSG00000028977	known	ENSMUSG00000059920	4930453N24Rik	RIKEN cDNA 4930453N24 gene [Source:MGI Symbol;Acc:MGI:1914859]	0.95176	1.89686e-06	2.23729e-05
chr4:148953418-148954880	ENSMUSG00000028977	known	ENSMUSG00000024483	Ankhd1	ankyrin repeat and KH domain containing 1 [Source:MGI Symbol;Acc:MGI:1921733]	0.911952	3.58946e-05	5.31939e-05
chr4:148953418-148954880	ENSMUSG00000028977	known	ENSMUSG00000051379	Flrt3	fibronectin leucine rich transmembrane protein 3 [Source:MGI Symbol;Acc:MGI:1918686]	0.908914	4.23077e-05	5.65016e-05
chr4:148953418-148954880	ENSMUSG00000028977	known	ENSMUSG00000038056	Kmt2c	lysine (K)-specific methyltransferase 2C [Source:MGI Symbol;Acc:MGI:2444959]	0.921535	2.05108e-05	4.4197e-05
chr4:148953418-148954880	ENSMUSG00000028977	known	ENSMUSG00000006599	Gtf2h1	general transcription factor II H, polypeptide 1 [Source:MGI Symbol;Acc:MGI:1277216]	0.933584	9.09785e-06	3.41683e-05
chr4:148953418-148954880	ENSMUSG00000028977	known	ENSMUSG00000020664	Dld	dihydrolipoamide dehydrogenase [Source:MGI Symbol;Acc:MGI:107450]	0.951817	1.88583e-06	2.23433e-05
chr4:148953418-148954880	ENSMUSG00000028977	known	ENSMUSG00000045817	Zfp36l2	zinc finger protein 36, C3H type-like 2 [Source:MGI Symbol;Acc:MGI:107945]	0.943919	3.97469e-06	2.66748e-05
chr4:148953418-148954880	ENSMUSG00000028977	known	ENSMUSG00000061175	Fnip2	folliculin interacting protein 2 [Source:MGI Symbol;Acc:MGI:2683054]	0.909499	4.10065e-05	5.57437e-05
chr4:148953418-148954880	ENSMUSG00000028977	known	ENSMUSG00000041040	Fam117b	family with sequence similarity 117, member B [Source:MGI Symbol;Acc:MGI:1920000]	0.910233	3.94201e-05	5.49521e-05
chr4:148953418-148954880	ENSMUSG00000028977	known	ENSMUSG00000027893	Ahcyl1	S-adenosylhomocysteine hydrolase-like 1 [Source:MGI Symbol;Acc:MGI:2385184]	0.916626	2.75478e-05	4.86749e-05
chr4:148953418-148954880	ENSMUSG00000028977	known	ENSMUSG00000002107	Celf2	CUGBP, Elav-like family member 2 [Source:MGI Symbol;Acc:MGI:1338822]	0.910578	3.86913e-05	5.4665e-05
chr4:148953418-148954880	ENSMUSG00000028977	known	ENSMUSG00000035572	Dcaf10	DDB1 and CUL4 associated factor 10 [Source:MGI Symbol;Acc:MGI:2140179]	0.920431	2.19527e-05	4.50855e-05
chr4:148953418-148954880	ENSMUSG00000028977	known	ENSMUSG00000005233	Spc25	SPC25, NDC80 kinetochore complex component, homolog (S. cerevisiae) [Source:MGI Symbol;Acc:MGI:1913692]	0.913525	3.28888e-05	5.16922e-05
chr4:148953418-148954880	ENSMUSG00000028977	known	ENSMUSG00000000276	Dgke	diacylglycerol kinase, epsilon [Source:MGI Symbol;Acc:MGI:1889276]	0.916688	2.74482e-05	4.86308e-05
chr4:148953418-148954880	ENSMUSG00000028977	known	ENSMUSG00000038298	Pdzk1	PDZ domain containing 1 [Source:MGI Symbol;Acc:MGI:1928901]	0.915055	3.01614e-05	5.01966e-05
chr4:148953418-148954880	ENSMUSG00000028977	known	ENSMUSG00000001918	Slc1a5	solute carrier family 1 (neutral amino acid transporter), member 5 [Source:MGI Symbol;Acc:MGI:105305]	0.927839	1.36392e-05	3.87368e-05
chr4:148953418-148954880	ENSMUSG00000028977	known	ENSMUSG00000073514	Dok6	docking protein 6 [Source:MGI Symbol;Acc:MGI:3639495]	0.931523	1.05624e-05	3.57797e-05
chr4:148953418-148954880	ENSMUSG00000028977	known	ENSMUSG00000038116	Phf20	PHD finger protein 20 [Source:MGI Symbol;Acc:MGI:2444148]	0.940436	5.34002e-06	2.93359e-05
chr4:148953418-148954880	ENSMUSG00000028977	known	ENSMUSG00000020783	Ncbp3	nuclear cap binding subunit 3 [Source:MGI Symbol;Acc:MGI:1914124]	0.933706	9.01589e-06	3.4095e-05
chr4:148953418-148954880	ENSMUSG00000028977	known	ENSMUSG00000025496	Drd4	dopamine receptor D4 [Source:MGI Symbol;Acc:MGI:94926]	0.914698	3.07816e-05	5.0623e-05
chr4:148953418-148954880	ENSMUSG00000028977	known	ENSMUSG00000029776	Hibadh	3-hydroxyisobutyrate dehydrogenase [Source:MGI Symbol;Acc:MGI:1889802]	0.931031	1.0938e-05	3.6167e-05
chr4:148953418-148954880	ENSMUSG00000028977	known	ENSMUSG00000007850	Hnrnph1	heterogeneous nuclear ribonucleoprotein H1 [Source:MGI Symbol;Acc:MGI:1891925]	0.908615	4.29839e-05	5.68256e-05
chr4:148953418-148954880	ENSMUSG00000028977	known	ENSMUSG00000024073	Birc6	baculoviral IAP repeat-containing 6 [Source:MGI Symbol;Acc:MGI:1276108]	0.911943	3.5913e-05	5.31939e-05
chr4:148953418-148954880	ENSMUSG00000028977	known	ENSMUSG00000027259	Adal	adenosine deaminase-like [Source:MGI Symbol;Acc:MGI:1923144]	0.920431	2.19528e-05	4.50855e-05
chr4:148953418-148954880	ENSMUSG00000028977	known	ENSMUSG00000033478	Fam160b1	family with sequence similarity 160, member B1 [Source:MGI Symbol;Acc:MGI:2147545]	0.918014	2.53899e-05	4.73606e-05
chr4:148953418-148954880	ENSMUSG00000028977	known	ENSMUSG00000032261	Sh3bgrl2	SH3 domain binding glutamic acid-rich protein like 2 [Source:MGI Symbol;Acc:MGI:1915350]	0.911766	3.62636e-05	5.34003e-05
chr4:148953418-148954880	ENSMUSG00000028977	known	ENSMUSG00000036825	Ssx2ip	synovial sarcoma, X 2 interacting protein [Source:MGI Symbol;Acc:MGI:2139150]	0.901489	6.18007e-05	6.46337e-05
chr4:148953418-148954880	ENSMUSG00000028977	known	ENSMUSG00000018377	Vezf1	vascular endothelial zinc finger 1 [Source:MGI Symbol;Acc:MGI:1313291]	0.932047	1.01731e-05	3.54438e-05
chr4:148953418-148954880	ENSMUSG00000028977	known	ENSMUSG00000024993	Fam45a	family with sequence similarity 45, member A [Source:MGI Symbol;Acc:MGI:1915144]	0.90333	5.64171e-05	6.2569e-05
chr4:148953418-148954880	ENSMUSG00000028977	known	ENSMUSG00000026596	Abl2	v-abl Abelson murine leukemia viral oncogene 2 (arg, Abelson-related gene) [Source:MGI Symbol;Acc:MGI:87860]	0.909194	4.16804e-05	5.61489e-05
chr4:148953418-148954880	ENSMUSG00000028977	known	ENSMUSG00000052395	Rft1	RFT1 homolog [Source:MGI Symbol;Acc:MGI:3607791]	0.901822	6.08003e-05	6.43183e-05
chr4:148953418-148954880	ENSMUSG00000028977	known	ENSMUSG00000034320	Slc26a2	solute carrier family 26 (sulfate transporter), member 2 [Source:MGI Symbol;Acc:MGI:892977]	0.912832	3.41872e-05	5.22929e-05
chr4:148953418-148954880	ENSMUSG00000028977	known	ENSMUSG00000036792	Mbd5	methyl-CpG binding domain protein 5 [Source:MGI Symbol;Acc:MGI:2138934]	0.916268	2.81273e-05	4.90839e-05
chr4:148953418-148954880	ENSMUSG00000028977	known	ENSMUSG00000063077	Kif1b	kinesin family member 1B [Source:MGI Symbol;Acc:MGI:108426]	0.918065	2.53132e-05	4.73127e-05
chr4:148953418-148954880	ENSMUSG00000028977	known	ENSMUSG00000034154	Ino80	INO80 complex subunit [Source:MGI Symbol;Acc:MGI:1915392]	0.963113	5.05497e-07	1.57698e-05
chr4:148953418-148954880	ENSMUSG00000028977	known	ENSMUSG00000042851	Zc3h6	zinc finger CCCH type containing 6 [Source:MGI Symbol;Acc:MGI:1926001]	0.904551	5.30572e-05	6.12549e-05
chr4:148953418-148954880	ENSMUSG00000028977	known	ENSMUSG00000049804	Armcx4	armadillo repeat containing, X-linked 4 [Source:MGI Symbol;Acc:MGI:2147887]	0.904531	5.31088e-05	6.12549e-05
chr4:148953418-148954880	ENSMUSG00000028977	known	ENSMUSG00000046139	Patl1	protein associated with topoisomerase II homolog 1 (yeast) [Source:MGI Symbol;Acc:MGI:2147679]	0.925106	1.63494e-05	4.08227e-05
chr4:148953418-148954880	ENSMUSG00000028977	known	ENSMUSG00000068479	Mfap1a	microfibrillar-associated protein 1A [Source:MGI Symbol;Acc:MGI:1914782]	0.908339	4.3616e-05	5.70926e-05
chr4:148953418-148954880	ENSMUSG00000028977	known	ENSMUSG00000032913	Lrig2	leucine-rich repeats and immunoglobulin-like domains 2 [Source:MGI Symbol;Acc:MGI:2443718]	0.9381	6.44709e-06	3.09186e-05
chr4:148953418-148954880	ENSMUSG00000028977	known	ENSMUSG00000044501	Zfp758	zinc finger protein 758 [Source:MGI Symbol;Acc:MGI:2385044]	0.911001	3.78121e-05	5.42578e-05
chr4:148953418-148954880	ENSMUSG00000028977	known	ENSMUSG00000070733	Fryl	FRY like transcription coactivator [Source:MGI Symbol;Acc:MGI:1919563]	0.906945	4.69215e-05	5.86652e-05
chr4:148953418-148954880	ENSMUSG00000028977	known	ENSMUSG00000070730	Rmdn3	regulator of microtubule dynamics 3 [Source:MGI Symbol;Acc:MGI:1915059]	0.900352	6.53234e-05	6.59676e-05
chr4:148953418-148954880	ENSMUSG00000028977	known	ENSMUSG00000057561	Eif1a	eukaryotic translation initiation factor 1A [Source:MGI Symbol;Acc:MGI:95298]	0.920891	2.13426e-05	4.46902e-05
chr4:148953418-148954880	ENSMUSG00000028977	known	ENSMUSG00000020656	Grhl1	grainyhead like transcription factor 1 [Source:MGI Symbol;Acc:MGI:2182540]	0.921741	2.025e-05	4.40202e-05
chr4:148953418-148954880	ENSMUSG00000028977	known	ENSMUSG00000019977	Hbs1l	Hbs1-like (S. cerevisiae) [Source:MGI Symbol;Acc:MGI:1891704]	0.931122	1.08676e-05	3.61272e-05
chr4:148953418-148954880	ENSMUSG00000028977	known	ENSMUSG00000037533	Rapgef6	Rap guanine nucleotide exchange factor (GEF) 6 [Source:MGI Symbol;Acc:MGI:2384761]	0.912979	3.39098e-05	5.21579e-05
chr4:148953418-148954880	ENSMUSG00000028977	known	ENSMUSG00000031342	Gpm6b	glycoprotein m6b [Source:MGI Symbol;Acc:MGI:107672]	0.918338	2.49067e-05	4.70559e-05
chr4:148953418-148954880	ENSMUSG00000028977	known	ENSMUSG00000047539	Fbxo28	F-box protein 28 [Source:MGI Symbol;Acc:MGI:1261890]	0.906557	4.78753e-05	5.90465e-05
chr4:148953418-148954880	ENSMUSG00000028977	known	ENSMUSG00000042305	Tmem183a	transmembrane protein 183A [Source:MGI Symbol;Acc:MGI:1914729]	0.956664	1.11911e-06	1.91653e-05
chr4:148953418-148954880	ENSMUSG00000028977	known	ENSMUSG00000032064	Dixdc1	DIX domain containing 1 [Source:MGI Symbol;Acc:MGI:2679721]	0.910112	3.96791e-05	5.5094e-05
chr4:148953418-148954880	ENSMUSG00000028977	known	ENSMUSG00000021928	Ebpl	emopamil binding protein-like [Source:MGI Symbol;Acc:MGI:1915427]	0.939359	5.8302e-06	2.99649e-05
chr4:148953418-148954880	ENSMUSG00000028977	known	ENSMUSG00000030759	Far1	fatty acyl CoA reductase 1 [Source:MGI Symbol;Acc:MGI:1914670]	0.931859	1.03115e-05	3.55518e-05
chr4:148953418-148954880	ENSMUSG00000028977	known	ENSMUSG00000030283	St8sia1	ST8 alpha-N-acetyl-neuraminide alpha-2,8-sialyltransferase 1 [Source:MGI Symbol;Acc:MGI:106011]	0.918282	2.49899e-05	4.70704e-05
chr4:148953418-148954880	ENSMUSG00000028977	known	ENSMUSG00000061244	Exoc5	exocyst complex component 5 [Source:MGI Symbol;Acc:MGI:2145645]	0.943727	4.04188e-06	2.66996e-05
chr4:148953418-148954880	ENSMUSG00000028977	known	ENSMUSG00000020672	Sntg2	syntrophin, gamma 2 [Source:MGI Symbol;Acc:MGI:1919541]	0.954343	1.44696e-06	2.06547e-05
chr4:148953418-148954880	ENSMUSG00000028977	known	ENSMUSG00000023460	Rab12	RAB12, member RAS oncogene family [Source:MGI Symbol;Acc:MGI:894284]	0.907788	4.48989e-05	5.77368e-05
chr4:148953418-148954880	ENSMUSG00000028977	known	ENSMUSG00000062202	Btbd9	BTB (POZ) domain containing 9 [Source:MGI Symbol;Acc:MGI:1916625]	0.909517	4.09675e-05	5.57399e-05
chr4:148953418-148954880	ENSMUSG00000028977	known	ENSMUSG00000041408	Wapl	WAPL cohesin release factor [Source:MGI Symbol;Acc:MGI:2675859]	0.92406	1.74911e-05	4.18472e-05
chr4:148953418-148954880	ENSMUSG00000028977	known	ENSMUSG00000038369	Ncoa6	nuclear receptor coactivator 6 [Source:MGI Symbol;Acc:MGI:1929915]	0.941832	4.75429e-06	2.82667e-05
chr4:148953418-148954880	ENSMUSG00000028977	known	ENSMUSG00000047804	Akap10	A kinase (PRKA) anchor protein 10 [Source:MGI Symbol;Acc:MGI:1890218]	0.920715	2.15738e-05	4.4857e-05
chr4:148953418-148954880	ENSMUSG00000028977	known	ENSMUSG00000029504	Ddx51	DEAD (Asp-Glu-Ala-Asp) box polypeptide 51 [Source:MGI Symbol;Acc:MGI:1916913]	0.914947	3.03469e-05	5.03063e-05
chr4:148953418-148954880	ENSMUSG00000028977	known	ENSMUSG00000021413	Prpf4b	pre-mRNA processing factor 4B [Source:MGI Symbol;Acc:MGI:109584]	0.943508	4.11943e-06	2.68792e-05
chr4:148953418-148954880	ENSMUSG00000028977	known	ENSMUSG00000062590	Armc9	armadillo repeat containing 9 [Source:MGI Symbol;Acc:MGI:1926045]	0.925048	1.64105e-05	4.08613e-05
chr4:148953418-148954880	ENSMUSG00000028977	known	ENSMUSG00000038569	Rad9b	RAD9 checkpoint clamp component B [Source:MGI Symbol;Acc:MGI:2385231]	0.922657	1.91222e-05	4.3141e-05
chr4:148953418-148954880	ENSMUSG00000028977	known	ENSMUSG00000030779	Rbbp6	retinoblastoma binding protein 6, ubiquitin ligase [Source:MGI Symbol;Acc:MGI:894835]	0.907202	4.62984e-05	5.8412e-05
chr4:148953418-148954880	ENSMUSG00000028977	known	ENSMUSG00000029263	Pigg	phosphatidylinositol glycan anchor biosynthesis, class G [Source:MGI Symbol;Acc:MGI:3576484]	0.93891	6.04444e-06	3.0285e-05
chr4:148953418-148954880	ENSMUSG00000028977	known	ENSMUSG00000022757	Tfg	Trk-fused gene [Source:MGI Symbol;Acc:MGI:1338041]	0.904034	5.44588e-05	6.18622e-05
chr4:148953418-148954880	ENSMUSG00000028977	known	ENSMUSG00000021500	Ddx46	DEAD (Asp-Glu-Ala-Asp) box polypeptide 46 [Source:MGI Symbol;Acc:MGI:1920895]	0.919702	2.29481e-05	4.58379e-05
chr4:148953418-148954880	ENSMUSG00000028977	known	ENSMUSG00000032712	Resf1	retroelement silencing factor 1 [Source:MGI Symbol;Acc:MGI:1914496]	0.911137	3.75336e-05	5.41082e-05
chr4:148953418-148954880	ENSMUSG00000028977	known	ENSMUSG00000017686	Rhot1	ras homolog family member T1 [Source:MGI Symbol;Acc:MGI:1926078]	0.932041	1.0178e-05	3.54531e-05
chr4:148953418-148954880	ENSMUSG00000028977	known	ENSMUSG00000027620	Rbm39	RNA binding motif protein 39 [Source:MGI Symbol;Acc:MGI:2157953]	0.904997	5.18676e-05	6.07217e-05
chr4:148953418-148954880	ENSMUSG00000028977	known	ENSMUSG00000031441	Atp11a	ATPase, class VI, type 11A [Source:MGI Symbol;Acc:MGI:1354735]	0.907269	4.61368e-05	5.83508e-05
chr4:148953418-148954880	ENSMUSG00000028977	known	ENSMUSG00000020599	Rgs9	regulator of G-protein signaling 9 [Source:MGI Symbol;Acc:MGI:1338824]	0.93079	1.11253e-05	3.63484e-05
chr4:148953418-148954880	ENSMUSG00000028977	known	ENSMUSG00000022562	Oplah	5-oxoprolinase (ATP-hydrolysing) [Source:MGI Symbol;Acc:MGI:1922725]	0.924294	1.72307e-05	4.16267e-05
chr4:148953418-148954880	ENSMUSG00000028977	known	ENSMUSG00000015214	Mtmr1	myotubularin related protein 1 [Source:MGI Symbol;Acc:MGI:1858271]	0.938975	6.01319e-06	3.0232e-05
chr4:148953418-148954880	ENSMUSG00000028977	known	ENSMUSG00000039219	Arid4b	AT rich interactive domain 4B (RBP1-like) [Source:MGI Symbol;Acc:MGI:2137512]	0.906332	4.84362e-05	5.92523e-05
chr4:148953418-148954880	ENSMUSG00000028977	known	ENSMUSG00000037331	Larp1	La ribonucleoprotein domain family, member 1 [Source:MGI Symbol;Acc:MGI:1890165]	0.910314	3.92492e-05	5.49075e-05
chr4:148953418-148954880	ENSMUSG00000028977	known	ENSMUSG00000070639	Lrrc8b	leucine rich repeat containing 8 family, member B [Source:MGI Symbol;Acc:MGI:2141353]	0.94122	5.00466e-06	2.87559e-05
chr4:148953418-148954880	ENSMUSG00000028977	known	ENSMUSG00000009470	Tnpo1	transportin 1 [Source:MGI Symbol;Acc:MGI:2681523]	0.921966	1.99677e-05	4.38699e-05
chr4:148953418-148954880	ENSMUSG00000028977	known	ENSMUSG00000056608	Chd9	chromodomain helicase DNA binding protein 9 [Source:MGI Symbol;Acc:MGI:1924001]	0.950964	2.05587e-06	2.27837e-05
chr4:148953418-148954880	ENSMUSG00000028977	known	ENSMUSG00000023912	Slc25a27	solute carrier family 25, member 27 [Source:MGI Symbol;Acc:MGI:1921261]	0.936723	7.17975e-06	3.21389e-05
chr4:148953418-148954880	ENSMUSG00000028977	known	ENSMUSG00000055782	Abcd2	ATP-binding cassette, sub-family D (ALD), member 2 [Source:MGI Symbol;Acc:MGI:1349467]	0.905536	5.04607e-05	6.00711e-05
chr4:148953418-148954880	ENSMUSG00000028977	known	ENSMUSG00000005802	Slc30a4	solute carrier family 30 (zinc transporter), member 4 [Source:MGI Symbol;Acc:MGI:1345282]	0.906399	4.82695e-05	5.91838e-05
chr4:148953418-148954880	ENSMUSG00000028977	known	ENSMUSG00000022237	Ankrd33b	ankyrin repeat domain 33B [Source:MGI Symbol;Acc:MGI:1917904]	0.903582	5.57124e-05	6.23378e-05
chr4:148953418-148954880	ENSMUSG00000028977	known	ENSMUSG00000032839	Trpc1	transient receptor potential cation channel, subfamily C, member 1 [Source:MGI Symbol;Acc:MGI:109528]	0.940236	5.42844e-06	2.94437e-05
chr4:148953418-148954880	ENSMUSG00000028977	known	ENSMUSG00000028134	Ptbp2	polypyrimidine tract binding protein 2 [Source:MGI Symbol;Acc:MGI:1860489]	0.918646	2.44535e-05	4.68004e-05
chr4:148953418-148954880	ENSMUSG00000028977	known	ENSMUSG00000050786	Ccdc126	coiled-coil domain containing 126 [Source:MGI Symbol;Acc:MGI:1889376]	0.951686	1.91134e-06	2.24101e-05
chr4:148953418-148954880	ENSMUSG00000028977	known	ENSMUSG00000055447	Cd47	CD47 antigen (Rh-related antigen, integrin-associated signal transducer) [Source:MGI Symbol;Acc:MGI:96617]	0.901626	6.13891e-05	6.45238e-05
chr4:148953418-148954880	ENSMUSG00000028977	known	ENSMUSG00000052144	Ppp4r2	protein phosphatase 4, regulatory subunit 2 [Source:MGI Symbol;Acc:MGI:3027896]	0.901526	6.16891e-05	6.46038e-05
chr4:148953418-148954880	ENSMUSG00000028977	known	ENSMUSG00000043384	Gprasp1	G protein-coupled receptor associated sorting protein 1 [Source:MGI Symbol;Acc:MGI:1917418]	0.901464	6.18765e-05	6.46373e-05
chr4:148953418-148954880	ENSMUSG00000028977	known	ENSMUSG00000021027	Ralgapa1	Ral GTPase activating protein, alpha subunit 1 [Source:MGI Symbol;Acc:MGI:1931050]	0.933218	9.34521e-06	3.45141e-05
chr4:148953418-148954880	ENSMUSG00000028977	known	ENSMUSG00000096718	Zfp781	zinc finger protein 781 [Source:MGI Symbol;Acc:MGI:3696710]	0.950728	2.1049e-06	2.30621e-05
chr4:148953418-148954880	ENSMUSG00000028977	known	ENSMUSG00000030313	Dennd5b	DENN/MADD domain containing 5B [Source:MGI Symbol;Acc:MGI:2444273]	0.915296	2.97476e-05	4.99366e-05
chr4:148953418-148954880	ENSMUSG00000028977	known	ENSMUSG00000047141	Zfp654	zinc finger protein 654 [Source:MGI Symbol;Acc:MGI:1919270]	0.925876	1.55465e-05	4.02397e-05
chr4:148953418-148954880	ENSMUSG00000028977	known	ENSMUSG00000028771	Ptpn12	protein tyrosine phosphatase, non-receptor type 12 [Source:MGI Symbol;Acc:MGI:104673]	0.91444	3.12352e-05	5.0784e-05
chr4:148953418-148954880	ENSMUSG00000028977	known	ENSMUSG00000026141	Col19a1	collagen, type XIX, alpha 1 [Source:MGI Symbol;Acc:MGI:1095415]	0.912964	3.39372e-05	5.21596e-05
chr4:148953418-148954880	ENSMUSG00000028977	known	ENSMUSG00000027011	Ube2e3	ubiquitin-conjugating enzyme E2E 3 [Source:MGI Symbol;Acc:MGI:107412]	0.945837	3.35089e-06	2.56204e-05
chr4:148953418-148954880	ENSMUSG00000028977	known	ENSMUSG00000032328	Tmem30a	transmembrane protein 30A [Source:MGI Symbol;Acc:MGI:106402]	0.910028	3.98589e-05	5.51841e-05
chr4:148953418-148954880	ENSMUSG00000028977	known	ENSMUSG00000037808	Fam76b	family with sequence similarity 76, member B [Source:MGI Symbol;Acc:MGI:1920076]	0.917468	2.62227e-05	4.78162e-05
chr4:148953418-148954880	ENSMUSG00000028977	known	ENSMUSG00000078878	Gm14305	predicted gene 14305 [Source:MGI Symbol;Acc:MGI:3709632]	0.929472	1.21985e-05	3.74457e-05
chr4:148953418-148954880	ENSMUSG00000028977	known	ENSMUSG00000053062	Jam2	junction adhesion molecule 2 [Source:MGI Symbol;Acc:MGI:1933820]	0.901019	6.32399e-05	6.51925e-05
chr4:148953418-148954880	ENSMUSG00000028977	known	ENSMUSG00000037376	Trmt6	tRNA methyltransferase 6 [Source:MGI Symbol;Acc:MGI:1914176]	0.920226	2.22287e-05	4.52956e-05
chr4:148953418-148954880	ENSMUSG00000028977	known	ENSMUSG00000058488	Kl	klotho [Source:MGI Symbol;Acc:MGI:1101771]	0.924745	1.67362e-05	4.10985e-05
chr4:148953418-148954880	ENSMUSG00000028977	known	ENSMUSG00000041483	Zfp281	zinc finger protein 281 [Source:MGI Symbol;Acc:MGI:3029290]	0.90291	5.76131e-05	6.31002e-05
chr4:148953418-148954880	ENSMUSG00000028977	known	ENSMUSG00000048732	Klhl11	kelch-like 11 [Source:MGI Symbol;Acc:MGI:2388648]	0.913697	3.25734e-05	5.15317e-05
ENSMUST00000188984	ENSMUSG00000099373	known	ENSMUSG00000020522	Mfap3	microfibrillar-associated protein 3 [Source:MGI Symbol;Acc:MGI:1924068]	0.934387	8.57243e-06	3.36723e-05
ENSMUST00000188984	ENSMUSG00000099373	known	ENSMUSG00000027692	Tnik	TRAF2 and NCK interacting kinase [Source:MGI Symbol;Acc:MGI:1916264]	0.921191	2.09511e-05	4.44927e-05
ENSMUST00000188984	ENSMUSG00000099373	known	ENSMUSG00000060601	Nr1h2	nuclear receptor subfamily 1, group H, member 2 [Source:MGI Symbol;Acc:MGI:1352463]	0.964874	3.96983e-07	1.43527e-05
ENSMUST00000188984	ENSMUSG00000099373	known	ENSMUSG00000044768	D1Ertd622e	DNA segment, Chr 1, ERATO Doi 622, expressed [Source:MGI Symbol;Acc:MGI:1277184]	0.917607	2.60075e-05	4.77089e-05
ENSMUST00000188984	ENSMUSG00000099373	known	ENSMUSG00000056919	Cep162	centrosomal protein 162 [Source:MGI Symbol;Acc:MGI:1925343]	0.943645	4.07086e-06	2.67515e-05
ENSMUST00000188984	ENSMUSG00000099373	known	ENSMUSG00000028893	Sesn2	sestrin 2 [Source:MGI Symbol;Acc:MGI:2651874]	0.907013	4.67555e-05	5.8596e-05
ENSMUST00000188984	ENSMUSG00000099373	known	ENSMUSG00000038151	Prdm1	PR domain containing 1, with ZNF domain [Source:MGI Symbol;Acc:MGI:99655]	0.916749	2.73505e-05	4.857e-05
ENSMUST00000188984	ENSMUSG00000099373	known	ENSMUSG00000020485	Supt4a	SPT4A, DSIF elongation factor subunit [Source:MGI Symbol;Acc:MGI:107416]	0.926687	1.47347e-05	3.96287e-05
ENSMUST00000188984	ENSMUSG00000099373	known	ENSMUSG00000022774	Ncbp2	nuclear cap binding protein subunit 2 [Source:MGI Symbol;Acc:MGI:1915342]	0.904101	5.42773e-05	6.18044e-05
ENSMUST00000188984	ENSMUSG00000099373	known	ENSMUSG00000070407	Hs3st3b1	heparan sulfate (glucosamine) 3-O-sulfotransferase 3B1 [Source:MGI Symbol;Acc:MGI:1333853]	0.915744	2.89911e-05	4.95458e-05
ENSMUST00000188984	ENSMUSG00000099373	known	ENSMUSG00000092558	Med20	mediator complex subunit 20 [Source:MGI Symbol;Acc:MGI:1929648]	0.941686	4.81298e-06	2.83916e-05
chr12:3911644-3913491	ENSMUSG00000020661	known	ENSMUSG00000022272	Myo10	myosin X [Source:MGI Symbol;Acc:MGI:107716]	0.900283	6.5542e-05	6.6039e-05
chr12:3911644-3913491	ENSMUSG00000020661	known	ENSMUSG00000038128	Camk4	calcium/calmodulin-dependent protein kinase IV [Source:MGI Symbol;Acc:MGI:88258]	0.952351	1.78536e-06	2.20518e-05
chr12:3911644-3913491	ENSMUSG00000020661	known	ENSMUSG00000041119	Pde9a	phosphodiesterase 9A [Source:MGI Symbol;Acc:MGI:1277179]	0.918848	2.41595e-05	4.65399e-05
chr12:3911644-3913491	ENSMUSG00000020661	known	ENSMUSG00000030980	Knop1	lysine rich nucleolar protein 1 [Source:MGI Symbol;Acc:MGI:1913606]	0.923073	1.86268e-05	4.28014e-05
chr12:3911644-3913491	ENSMUSG00000020661	known	ENSMUSG00000071856	Mcc	mutated in colorectal cancers [Source:MGI Symbol;Acc:MGI:96930]	0.901976	6.03414e-05	6.4165e-05
chr12:3911644-3913491	ENSMUSG00000020661	known	ENSMUSG00000022151	Ttc33	tetratricopeptide repeat domain 33 [Source:MGI Symbol;Acc:MGI:1914765]	0.945671	3.40154e-06	2.57093e-05
chr12:3911644-3913491	ENSMUSG00000020661	known	ENSMUSG00000021179	Nrde2	nrde-2 necessary for RNA interference, domain containing [Source:MGI Symbol;Acc:MGI:2670969]	0.930406	1.14302e-05	3.66608e-05
chr12:3911644-3913491	ENSMUSG00000020661	known	ENSMUSG00000020184	Mdm2	transformed mouse 3T3 cell double minute 2 [Source:MGI Symbol;Acc:MGI:96952]	0.913269	3.33647e-05	5.18789e-05
chr12:3911644-3913491	ENSMUSG00000020661	known	ENSMUSG00000039048	Foxred1	FAD-dependent oxidoreductase domain containing 1 [Source:MGI Symbol;Acc:MGI:2446262]	0.900115	6.60752e-05	6.62574e-05
chr12:3911644-3913491	ENSMUSG00000020661	known	ENSMUSG00000024104	Washc2	WASH complex subunit 2` [Source:MGI Symbol;Acc:MGI:106463]	0.913911	3.21833e-05	5.13306e-05
chr12:3911644-3913491	ENSMUSG00000020661	known	ENSMUSG00000029366	Dck	deoxycytidine kinase [Source:MGI Symbol;Acc:MGI:102726]	0.933621	9.0729e-06	3.41403e-05
chr12:3911644-3913491	ENSMUSG00000020661	known	ENSMUSG00000025496	Drd4	dopamine receptor D4 [Source:MGI Symbol;Acc:MGI:94926]	0.914502	3.11254e-05	5.07456e-05
chr12:3911644-3913491	ENSMUSG00000020661	known	ENSMUSG00000045441	Gprin3	GPRIN family member 3 [Source:MGI Symbol;Acc:MGI:1924785]	0.908697	4.27975e-05	5.67056e-05
chr12:3911644-3913491	ENSMUSG00000020661	known	ENSMUSG00000020677	Ddx52	DEAD (Asp-Glu-Ala-Asp) box polypeptide 52 [Source:MGI Symbol;Acc:MGI:1925644]	0.907154	4.64135e-05	5.84288e-05
chr12:3911644-3913491	ENSMUSG00000020661	known	ENSMUSG00000015214	Mtmr1	myotubularin related protein 1 [Source:MGI Symbol;Acc:MGI:1858271]	0.900036	6.63305e-05	6.63801e-05
chr12:3911644-3913491	ENSMUSG00000020661	known	ENSMUSG00000055782	Abcd2	ATP-binding cassette, sub-family D (ALD), member 2 [Source:MGI Symbol;Acc:MGI:1349467]	0.935908	7.64349e-06	3.27962e-05
ENSMUST00000188983	ENSMUSG00000100252	known	ENSMUSG00000048280	Zfp738	zinc finger protein 738 [Source:MGI Symbol;Acc:MGI:3040706]	0.944735	3.69878e-06	2.62187e-05
ENSMUST00000188983	ENSMUSG00000100252	known	ENSMUSG00000067220	Cnga1	cyclic nucleotide gated channel alpha 1 [Source:MGI Symbol;Acc:MGI:88436]	0.906539	4.792e-05	5.90586e-05
ENSMUST00000188983	ENSMUSG00000100252	known	ENSMUSG00000030087	Klf15	Kruppel-like factor 15 [Source:MGI Symbol;Acc:MGI:1929988]	0.921931	2.00114e-05	4.38885e-05
ENSMUST00000188983	ENSMUSG00000100252	known	ENSMUSG00000025437	Usp33	ubiquitin specific peptidase 33 [Source:MGI Symbol;Acc:MGI:2159711]	0.948309	2.66392e-06	2.42234e-05
ENSMUST00000188983	ENSMUSG00000100252	known	ENSMUSG00000026977	Marchf7	membrane associated ring-CH-type finger 7 [Source:MGI Symbol;Acc:MGI:1931053]	0.904811	5.23618e-05	6.0912e-05
ENSMUST00000188983	ENSMUSG00000100252	known	ENSMUSG00000064145	Arih2	ariadne RBR E3 ubiquitin protein ligase 2 [Source:MGI Symbol;Acc:MGI:1344361]	0.946022	3.29513e-06	2.55276e-05
ENSMUST00000188983	ENSMUSG00000100252	known	ENSMUSG00000067149	Jchain	immunoglobulin joining chain [Source:MGI Symbol;Acc:MGI:96493]	0.905012	5.18273e-05	6.07048e-05
ENSMUST00000188983	ENSMUSG00000100252	known	ENSMUSG00000026771	Spopl	speckle-type BTB/POZ protein-like [Source:MGI Symbol;Acc:MGI:1924107]	0.910791	3.82472e-05	5.4467e-05
ENSMUST00000188983	ENSMUSG00000100252	known	ENSMUSG00000052040	Klf13	Kruppel-like factor 13 [Source:MGI Symbol;Acc:MGI:1354948]	0.92289	1.88431e-05	4.29487e-05
ENSMUST00000188983	ENSMUSG00000100252	known	ENSMUSG00000053025	Sv2b	synaptic vesicle glycoprotein 2 b [Source:MGI Symbol;Acc:MGI:1927338]	0.928765	1.28066e-05	3.81179e-05
ENSMUST00000188983	ENSMUSG00000100252	known	ENSMUSG00000020719	Ddx5	DEAD (Asp-Glu-Ala-Asp) box polypeptide 5 [Source:MGI Symbol;Acc:MGI:105037]	0.923455	1.81808e-05	4.25131e-05
ENSMUST00000188983	ENSMUSG00000100252	known	ENSMUSG00000028277	Ube2j1	ubiquitin-conjugating enzyme E2J 1 [Source:MGI Symbol;Acc:MGI:1926245]	0.943939	3.96755e-06	2.66748e-05
ENSMUST00000188983	ENSMUSG00000100252	known	ENSMUSG00000024576	Csnk1a1	casein kinase 1, alpha 1 [Source:MGI Symbol;Acc:MGI:1934950]	0.902424	5.902e-05	6.35982e-05
ENSMUST00000188983	ENSMUSG00000100252	known	ENSMUSG00000038612	Mcl1	myeloid cell leukemia sequence 1 [Source:MGI Symbol;Acc:MGI:101769]	0.93927	5.87201e-06	3.00708e-05
ENSMUST00000188983	ENSMUSG00000100252	known	ENSMUSG00000027007	Itprid2	ITPR interacting domain containing 2 [Source:MGI Symbol;Acc:MGI:1917849]	0.906993	4.68046e-05	5.86141e-05
ENSMUST00000188983	ENSMUSG00000100252	known	ENSMUSG00000022016	Akap11	A kinase (PRKA) anchor protein 11 [Source:MGI Symbol;Acc:MGI:2684060]	0.935414	7.93593e-06	3.30913e-05
ENSMUST00000188983	ENSMUSG00000100252	known	ENSMUSG00000003135	Cnot11	CCR4-NOT transcription complex, subunit 11 [Source:MGI Symbol;Acc:MGI:106580]	0.907608	4.53256e-05	5.79855e-05
ENSMUST00000188983	ENSMUSG00000100252	known	ENSMUSG00000067629	Syngap1	synaptic Ras GTPase activating protein 1 homolog (rat) [Source:MGI Symbol;Acc:MGI:3039785]	0.948503	2.61519e-06	2.41558e-05
ENSMUST00000188983	ENSMUSG00000100252	known	ENSMUSG00000021730	Hcn1	hyperpolarization activated cyclic nucleotide gated potassium channel 1 [Source:MGI Symbol;Acc:MGI:1096392]	0.931572	1.05255e-05	3.57775e-05
ENSMUST00000188983	ENSMUSG00000100252	known	ENSMUSG00000030967	Zranb1	zinc finger, RAN-binding domain containing 1 [Source:MGI Symbol;Acc:MGI:106441]	0.953207	1.63304e-06	2.12869e-05
ENSMUST00000188983	ENSMUSG00000100252	known	ENSMUSG00000031568	Rwdd4a	RWD domain containing 4A [Source:MGI Symbol;Acc:MGI:2681000]	0.906097	4.90284e-05	5.94769e-05
ENSMUST00000188983	ENSMUSG00000100252	known	ENSMUSG00000015312	Gadd45b	growth arrest and DNA-damage-inducible 45 beta [Source:MGI Symbol;Acc:MGI:107776]	0.907372	4.58901e-05	5.82197e-05
ENSMUST00000188983	ENSMUSG00000100252	known	ENSMUSG00000036707	Cab39	calcium binding protein 39 [Source:MGI Symbol;Acc:MGI:107438]	0.915233	2.98557e-05	5.00328e-05
ENSMUST00000188983	ENSMUSG00000100252	known	ENSMUSG00000000838	Fmr1	fragile X mental retardation 1 [Source:MGI Symbol;Acc:MGI:95564]	0.922261	1.96034e-05	4.3557e-05
ENSMUST00000188983	ENSMUSG00000100252	known	ENSMUSG00000057181	5730455P16Rik	RIKEN cDNA 5730455P16 gene [Source:MGI Symbol;Acc:MGI:1917841]	0.908101	4.41676e-05	5.73437e-05
ENSMUST00000188983	ENSMUSG00000100252	known	ENSMUSG00000036390	Gadd45a	growth arrest and DNA-damage-inducible 45 alpha [Source:MGI Symbol;Acc:MGI:107799]	0.918341	2.49018e-05	4.70507e-05
ENSMUST00000188983	ENSMUSG00000100252	known	ENSMUSG00000078307	AI593442	expressed sequence AI593442 [Source:MGI Symbol;Acc:MGI:2143099]	0.905289	5.11027e-05	6.03782e-05
ENSMUST00000188983	ENSMUSG00000100252	known	ENSMUSG00000005124	Ccn4	cellular communication network factor 4 [Source:MGI Symbol;Acc:MGI:1197008]	0.918636	2.44674e-05	4.68042e-05
ENSMUST00000188983	ENSMUSG00000100252	known	ENSMUSG00000038143	Stox2	storkhead box 2 [Source:MGI Symbol;Acc:MGI:1918319]	0.947401	2.90176e-06	2.47641e-05
ENSMUST00000188983	ENSMUSG00000100252	known	ENSMUSG00000048661	Lemd3	LEM domain containing 3 [Source:MGI Symbol;Acc:MGI:3580376]	0.921342	2.07574e-05	4.43941e-05
ENSMUST00000188983	ENSMUSG00000100252	known	ENSMUSG00000036093	Arl5a	ADP-ribosylation factor-like 5A [Source:MGI Symbol;Acc:MGI:1922673]	0.934773	8.32848e-06	3.34552e-05
ENSMUST00000188983	ENSMUSG00000100252	known	ENSMUSG00000079550	Mpp4	membrane protein, palmitoylated 4 (MAGUK p55 subfamily member 4) [Source:MGI Symbol;Acc:MGI:2386681]	0.900471	6.49467e-05	6.58478e-05
ENSMUST00000188983	ENSMUSG00000100252	known	ENSMUSG00000010064	Slc38a3	solute carrier family 38, member 3 [Source:MGI Symbol;Acc:MGI:1923507]	0.948703	2.56566e-06	2.40182e-05
ENSMUST00000188983	ENSMUSG00000100252	known	ENSMUSG00000030002	Dusp11	dual specificity phosphatase 11 (RNA/RNP complex 1-interacting) [Source:MGI Symbol;Acc:MGI:1919352]	0.931075	1.09036e-05	3.61339e-05
ENSMUST00000188983	ENSMUSG00000100252	known	ENSMUSG00000014767	Tbp	TATA box binding protein [Source:MGI Symbol;Acc:MGI:101838]	0.904928	5.20496e-05	6.0767e-05
ENSMUST00000188983	ENSMUSG00000100252	known	ENSMUSG00000021699	Pde4d	phosphodiesterase 4D, cAMP specific [Source:MGI Symbol;Acc:MGI:99555]	0.932891	9.57088e-06	3.47391e-05
ENSMUST00000188983	ENSMUSG00000100252	known	ENSMUSG00000007411	Mark3	MAP/microtubule affinity regulating kinase 3 [Source:MGI Symbol;Acc:MGI:1341865]	0.910092	3.97217e-05	5.51335e-05
ENSMUST00000188983	ENSMUSG00000100252	known	ENSMUSG00000033960	Jcad	junctional cadherin 5 associated [Source:MGI Symbol;Acc:MGI:2685174]	0.939223	5.89425e-06	3.01024e-05
ENSMUST00000188983	ENSMUSG00000100252	known	ENSMUSG00000020027	Socs2	suppressor of cytokine signaling 2 [Source:MGI Symbol;Acc:MGI:1201787]	0.9065	4.80164e-05	5.91135e-05
ENSMUST00000188983	ENSMUSG00000100252	known	ENSMUSG00000020023	Tmcc3	transmembrane and coiled coil domains 3 [Source:MGI Symbol;Acc:MGI:2442900]	0.921965	1.99686e-05	4.38699e-05
ENSMUST00000188983	ENSMUSG00000100252	known	ENSMUSG00000069895	Atxn1l	ataxin 1-like [Source:MGI Symbol;Acc:MGI:3694797]	0.909642	4.06941e-05	5.55715e-05
ENSMUST00000188983	ENSMUSG00000100252	known	ENSMUSG00000028126	Pip5k1a	phosphatidylinositol-4-phosphate 5-kinase, type 1 alpha [Source:MGI Symbol;Acc:MGI:107929]	0.914983	3.02844e-05	5.02669e-05
ENSMUST00000188983	ENSMUSG00000100252	known	ENSMUSG00000071856	Mcc	mutated in colorectal cancers [Source:MGI Symbol;Acc:MGI:96930]	0.912857	3.41403e-05	5.22826e-05
ENSMUST00000188983	ENSMUSG00000100252	known	ENSMUSG00000022437	Samm50	SAMM50 sorting and assembly machinery component [Source:MGI Symbol;Acc:MGI:1915903]	0.922728	1.90362e-05	4.31029e-05
ENSMUST00000188983	ENSMUSG00000100252	known	ENSMUSG00000022895	Ets2	E26 avian leukemia oncogene 2, 3' domain [Source:MGI Symbol;Acc:MGI:95456]	0.902813	5.78929e-05	6.32025e-05
ENSMUST00000188983	ENSMUSG00000100252	known	ENSMUSG00000032238	Rora	RAR-related orphan receptor alpha [Source:MGI Symbol;Acc:MGI:104661]	0.903035	5.72556e-05	6.29374e-05
ENSMUST00000188983	ENSMUSG00000100252	known	ENSMUSG00000040123	Zmym5	zinc finger, MYM-type 5 [Source:MGI Symbol;Acc:MGI:3041170]	0.907554	4.54547e-05	5.80368e-05
ENSMUST00000188983	ENSMUSG00000100252	known	ENSMUSG00000020794	Ube2g1	ubiquitin-conjugating enzyme E2G 1 [Source:MGI Symbol;Acc:MGI:1914378]	0.901854	6.07028e-05	6.42764e-05
ENSMUST00000188983	ENSMUSG00000100252	known	ENSMUSG00000025645	Ccdc51	coiled-coil domain containing 51 [Source:MGI Symbol;Acc:MGI:1913908]	0.945839	3.35017e-06	2.56204e-05
ENSMUST00000188983	ENSMUSG00000100252	known	ENSMUSG00000031601	Cnot7	CCR4-NOT transcription complex, subunit 7 [Source:MGI Symbol;Acc:MGI:1298230]	0.931172	1.08289e-05	3.60987e-05
ENSMUST00000188983	ENSMUSG00000100252	known	ENSMUSG00000041073	Nacad	NAC alpha domain containing [Source:MGI Symbol;Acc:MGI:3603030]	0.902139	5.9856e-05	6.39889e-05
ENSMUST00000188983	ENSMUSG00000100252	known	ENSMUSG00000022451	Twf1	twinfilin actin binding protein 1 [Source:MGI Symbol;Acc:MGI:1100520]	0.914961	3.03237e-05	5.02917e-05
ENSMUST00000188983	ENSMUSG00000100252	known	ENSMUSG00000000420	Galnt1	polypeptide N-acetylgalactosaminyltransferase 1 [Source:MGI Symbol;Acc:MGI:894693]	0.92837	1.3157e-05	3.84054e-05
ENSMUST00000188983	ENSMUSG00000100252	known	ENSMUSG00000030522	Mtmr10	myotubularin related protein 10 [Source:MGI Symbol;Acc:MGI:2142292]	0.929309	1.23366e-05	3.76018e-05
ENSMUST00000188983	ENSMUSG00000100252	known	ENSMUSG00000027746	Ufm1	ubiquitin-fold modifier 1 [Source:MGI Symbol;Acc:MGI:1915140]	0.913977	3.20635e-05	5.12936e-05
ENSMUST00000188983	ENSMUSG00000100252	known	ENSMUSG00000070705	Eid2b	EP300 interacting inhibitor of differentiation 2B [Source:MGI Symbol;Acc:MGI:1924095]	0.905273	5.11426e-05	6.03992e-05
ENSMUST00000188983	ENSMUSG00000100252	known	ENSMUSG00000037697	Ddhd1	DDHD domain containing 1 [Source:MGI Symbol;Acc:MGI:2150302]	0.946105	3.27014e-06	2.55178e-05
ENSMUST00000188983	ENSMUSG00000100252	known	ENSMUSG00000024042	Sik1	salt inducible kinase 1 [Source:MGI Symbol;Acc:MGI:104754]	0.927579	1.38811e-05	3.89338e-05
ENSMUST00000188983	ENSMUSG00000100252	known	ENSMUSG00000019822	Smpd2	sphingomyelin phosphodiesterase 2, neutral [Source:MGI Symbol;Acc:MGI:1278330]	0.927257	1.41843e-05	3.91282e-05
ENSMUST00000188983	ENSMUSG00000100252	known	ENSMUSG00000020212	Mdm1	transformed mouse 3T3 cell double minute 1 [Source:MGI Symbol;Acc:MGI:96951]	0.919854	2.27372e-05	4.56733e-05
ENSMUST00000188983	ENSMUSG00000100252	known	ENSMUSG00000017144	Rnd3	Rho family GTPase 3 [Source:MGI Symbol;Acc:MGI:1921444]	0.92275	1.90102e-05	4.30783e-05
ENSMUST00000188983	ENSMUSG00000100252	known	ENSMUSG00000025531	Chm	choroidermia (RAB escort protein 1) [Source:MGI Symbol;Acc:MGI:892979]	0.923551	1.80703e-05	4.23822e-05
ENSMUST00000188983	ENSMUSG00000100252	known	MSTRG.9786		-	0.918826	2.41917e-05	4.65402e-05
ENSMUST00000188983	ENSMUSG00000100252	known	ENSMUSG00000079659	Tmem243	transmembrane protein 243, mitochondrial [Source:MGI Symbol;Acc:MGI:3606159]	0.91849	2.46811e-05	4.69277e-05
ENSMUST00000188983	ENSMUSG00000100252	known	ENSMUSG00000022114	Spry2	sprouty RTK signaling antagonist 2 [Source:MGI Symbol;Acc:MGI:1345138]	0.910586	3.86759e-05	5.46635e-05
ENSMUST00000188983	ENSMUSG00000100252	known	ENSMUSG00000039230	Tbcd	tubulin-specific chaperone d [Source:MGI Symbol;Acc:MGI:1919686]	0.910804	3.82214e-05	5.44617e-05
ENSMUST00000188983	ENSMUSG00000100252	known	ENSMUSG00000029729	Zkscan1	zinc finger with KRAB and SCAN domains 1 [Source:MGI Symbol;Acc:MGI:1921820]	0.924538	1.6962e-05	4.13514e-05
ENSMUST00000188983	ENSMUSG00000100252	known	ENSMUSG00000020647	Ncoa1	nuclear receptor coactivator 1 [Source:MGI Symbol;Acc:MGI:1276523]	0.957011	1.07568e-06	1.89547e-05
ENSMUST00000188983	ENSMUSG00000100252	known	ENSMUSG00000075700	Selenot	selenoprotein T [Source:MGI Symbol;Acc:MGI:1916477]	0.919507	2.32209e-05	4.59483e-05
ENSMUST00000188983	ENSMUSG00000100252	known	ENSMUSG00000026393	Nek7	NIMA (never in mitosis gene a)-related expressed kinase 7 [Source:MGI Symbol;Acc:MGI:1890645]	0.904793	5.24084e-05	6.09397e-05
ENSMUST00000188983	ENSMUSG00000100252	known	ENSMUSG00000028649	Macf1	microtubule-actin crosslinking factor 1 [Source:MGI Symbol;Acc:MGI:108559]	0.931901	1.02802e-05	3.55284e-05
ENSMUST00000188983	ENSMUSG00000100252	known	ENSMUSG00000062929	Cfl2	cofilin 2, muscle [Source:MGI Symbol;Acc:MGI:101763]	0.932192	1.00674e-05	3.53179e-05
ENSMUST00000188983	ENSMUSG00000100252	known	ENSMUSG00000013663	Pten	phosphatase and tensin homolog [Source:MGI Symbol;Acc:MGI:109583]	0.906083	4.9063e-05	5.94915e-05
ENSMUST00000188983	ENSMUSG00000100252	known	ENSMUSG00000044876	Zfp444	zinc finger protein 444 [Source:MGI Symbol;Acc:MGI:1923365]	0.954564	1.41272e-06	2.05164e-05
ENSMUST00000188983	ENSMUSG00000100252	known	ENSMUSG00000042622	Maff	v-maf musculoaponeurotic fibrosarcoma oncogene family, protein F (avian) [Source:MGI Symbol;Acc:MGI:96910]	0.922008	1.99161e-05	4.38289e-05
ENSMUST00000188983	ENSMUSG00000100252	known	ENSMUSG00000021134	Srsf5	serine and arginine-rich splicing factor 5 [Source:MGI Symbol;Acc:MGI:98287]	0.910988	3.78398e-05	5.42578e-05
ENSMUST00000188983	ENSMUSG00000100252	known	ENSMUSG00000039960	Rhou	ras homolog family member U [Source:MGI Symbol;Acc:MGI:1916831]	0.925268	1.61769e-05	4.07454e-05
ENSMUST00000188983	ENSMUSG00000100252	known	ENSMUSG00000036432	Siah2	siah E3 ubiquitin protein ligase 2 [Source:MGI Symbol;Acc:MGI:108062]	0.902586	5.85477e-05	6.34324e-05
ENSMUST00000188983	ENSMUSG00000100252	known	ENSMUSG00000033159	Cnppd1	cyclin Pas1/PHO80 domain containing 1 [Source:MGI Symbol;Acc:MGI:1916421]	0.921555	2.04843e-05	4.41881e-05
ENSMUST00000188983	ENSMUSG00000100252	known	ENSMUSG00000026155	Smap1	small ArfGAP 1 [Source:MGI Symbol;Acc:MGI:2138261]	0.910279	3.93221e-05	5.49415e-05
ENSMUST00000188983	ENSMUSG00000100252	known	ENSMUSG00000029135	Fosl2	fos-like antigen 2 [Source:MGI Symbol;Acc:MGI:102858]	0.91845	2.47411e-05	4.69594e-05
ENSMUST00000188983	ENSMUSG00000100252	known	ENSMUSG00000087385	Frg2f1	FSHD region gene 2 family member 1 [Source:MGI Symbol;Acc:MGI:3035485]	0.938418	6.28674e-06	3.06918e-05
ENSMUST00000188983	ENSMUSG00000100252	known	ENSMUSG00000021930	Spryd7	SPRY domain containing 7 [Source:MGI Symbol;Acc:MGI:1913924]	0.951942	1.86188e-06	2.22604e-05
ENSMUST00000188983	ENSMUSG00000100252	known	ENSMUSG00000023393	Slc17a9	solute carrier family 17, member 9 [Source:MGI Symbol;Acc:MGI:1919107]	0.91322	3.34566e-05	5.19011e-05
ENSMUST00000188983	ENSMUSG00000100252	known	ENSMUSG00000040423	Rc3h1	RING CCCH (C3H) domains 1 [Source:MGI Symbol;Acc:MGI:2685397]	0.917711	2.58494e-05	4.76174e-05
ENSMUST00000188983	ENSMUSG00000100252	known	ENSMUSG00000029276	Glmn	glomulin, FKBP associated protein [Source:MGI Symbol;Acc:MGI:2141180]	0.926637	1.47831e-05	3.96936e-05
ENSMUST00000188983	ENSMUSG00000100252	known	ENSMUSG00000046688	Tifa	TRAF-interacting protein with forkhead-associated domain [Source:MGI Symbol;Acc:MGI:2182965]	0.924792	1.66859e-05	4.10844e-05
ENSMUST00000188983	ENSMUSG00000100252	known	ENSMUSG00000054162	Spock3	sparc/osteonectin, cwcv and kazal-like domains proteoglycan 3 [Source:MGI Symbol;Acc:MGI:1920152]	0.959383	8.131e-07	1.77127e-05
ENSMUST00000188983	ENSMUSG00000100252	known	ENSMUSG00000024359	Hspa9	heat shock protein 9 [Source:MGI Symbol;Acc:MGI:96245]	0.910243	3.93992e-05	5.49515e-05
ENSMUST00000188983	ENSMUSG00000100252	known	ENSMUSG00000042688	Mapk6	mitogen-activated protein kinase 6 [Source:MGI Symbol;Acc:MGI:1354946]	0.915186	2.99359e-05	5.00652e-05
ENSMUST00000188983	ENSMUSG00000100252	known	ENSMUSG00000025982	Sf3b1	splicing factor 3b, subunit 1 [Source:MGI Symbol;Acc:MGI:1932339]	0.915444	2.94964e-05	4.98255e-05
ENSMUST00000188983	ENSMUSG00000100252	known	ENSMUSG00000038957	Edc3	enhancer of mRNA decapping 3 [Source:MGI Symbol;Acc:MGI:2142951]	0.919132	2.37513e-05	4.62391e-05
ENSMUST00000188983	ENSMUSG00000100252	known	ENSMUSG00000024160	Spsb3	splA/ryanodine receptor domain and SOCS box containing 3 [Source:MGI Symbol;Acc:MGI:1891471]	0.913749	3.24777e-05	5.1489e-05
ENSMUST00000188983	ENSMUSG00000100252	known	ENSMUSG00000053774	Ubxn7	UBX domain protein 7 [Source:MGI Symbol;Acc:MGI:2146388]	0.91921	2.36396e-05	4.6157e-05
ENSMUST00000188983	ENSMUSG00000100252	known	ENSMUSG00000003545	Fosb	FBJ osteosarcoma oncogene B [Source:MGI Symbol;Acc:MGI:95575]	0.930027	1.17376e-05	3.69166e-05
ENSMUST00000188983	ENSMUSG00000100252	known	ENSMUSG00000007659	Bcl2l1	BCL2-like 1 [Source:MGI Symbol;Acc:MGI:88139]	0.97097	1.54653e-07	1.06922e-05
ENSMUST00000188983	ENSMUSG00000100252	known	ENSMUSG00000042167	Tent2	terminal nucleotidyltransferase 2 [Source:MGI Symbol;Acc:MGI:2140950]	0.912068	3.56664e-05	5.30961e-05
ENSMUST00000188983	ENSMUSG00000100252	known	ENSMUSG00000034936	Arl4d	ADP-ribosylation factor-like 4D [Source:MGI Symbol;Acc:MGI:1933155]	0.92703	1.44016e-05	3.93519e-05
ENSMUST00000188983	ENSMUSG00000100252	known	ENSMUSG00000016409	Nkap	NFKB activating protein [Source:MGI Symbol;Acc:MGI:1914300]	0.9033	5.65028e-05	6.26006e-05
ENSMUST00000188983	ENSMUSG00000100252	known	ENSMUSG00000040850	Psme4	proteasome (prosome, macropain) activator subunit 4 [Source:MGI Symbol;Acc:MGI:2143994]	0.922613	1.91746e-05	4.31822e-05
ENSMUST00000188983	ENSMUSG00000100252	known	ENSMUSG00000040852	Plekhh2	pleckstrin homology domain containing, family H (with MyTH4 domain) member 2 [Source:MGI Symbol;Acc:MGI:2146813]	0.934316	8.61802e-06	3.3678e-05
ENSMUST00000188983	ENSMUSG00000100252	known	ENSMUSG00000027829	Ccnl1	cyclin L1 [Source:MGI Symbol;Acc:MGI:1922664]	0.948439	2.63136e-06	2.41558e-05
ENSMUST00000188983	ENSMUSG00000100252	known	ENSMUSG00000029686	Cul1	cullin 1 [Source:MGI Symbol;Acc:MGI:1349658]	0.917474	2.62123e-05	4.78162e-05
ENSMUST00000188983	ENSMUSG00000100252	known	ENSMUSG00000021054	Sgpp1	sphingosine-1-phosphate phosphatase 1 [Source:MGI Symbol;Acc:MGI:2135760]	0.922124	1.9772e-05	4.37027e-05
ENSMUST00000188983	ENSMUSG00000100252	known	ENSMUSG00000021051	Ppp2r5e	protein phosphatase 2, regulatory subunit B', epsilon [Source:MGI Symbol;Acc:MGI:1349473]	0.944765	3.68901e-06	2.62034e-05
ENSMUST00000188983	ENSMUSG00000100252	known	ENSMUSG00000021468	Sptlc1	serine palmitoyltransferase, long chain base subunit 1 [Source:MGI Symbol;Acc:MGI:1099431]	0.924278	1.72484e-05	4.16528e-05
ENSMUST00000188983	ENSMUSG00000100252	known	ENSMUSG00000024811	Tnks2	tankyrase, TRF1-interacting ankyrin-related ADP-ribose polymerase 2 [Source:MGI Symbol;Acc:MGI:1921743]	0.924592	1.69032e-05	4.12907e-05
ENSMUST00000188983	ENSMUSG00000100252	known	ENSMUSG00000051495	Irf2bp2	interferon regulatory factor 2 binding protein 2 [Source:MGI Symbol;Acc:MGI:2443921]	0.938061	6.46702e-06	3.09374e-05
ENSMUST00000188983	ENSMUSG00000100252	known	ENSMUSG00000031843	Mphosph6	M phase phosphoprotein 6 [Source:MGI Symbol;Acc:MGI:1915783]	0.948191	2.69393e-06	2.43181e-05
ENSMUST00000188983	ENSMUSG00000100252	known	ENSMUSG00000074794	Arrdc3	arrestin domain containing 3 [Source:MGI Symbol;Acc:MGI:2145242]	0.950446	2.16492e-06	2.32238e-05
ENSMUST00000188983	ENSMUSG00000100252	known	ENSMUSG00000035356	Nfkbiz	nuclear factor of kappa light polypeptide gene enhancer in B cells inhibitor, zeta [Source:MGI Symbol;Acc:MGI:1931595]	0.934322	8.61396e-06	3.3678e-05
ENSMUST00000188983	ENSMUSG00000100252	known	ENSMUSG00000035354	Uvrag	UV radiation resistance associated gene [Source:MGI Symbol;Acc:MGI:1925860]	0.945526	3.4464e-06	2.57653e-05
ENSMUST00000188983	ENSMUSG00000100252	known	ENSMUSG00000025024	Smndc1	survival motor neuron domain containing 1 [Source:MGI Symbol;Acc:MGI:1923729]	0.946113	3.26789e-06	2.55178e-05
ENSMUST00000188983	ENSMUSG00000100252	known	ENSMUSG00000036822	Topors	topoisomerase I binding, arginine/serine-rich [Source:MGI Symbol;Acc:MGI:2146189]	0.930878	1.10572e-05	3.62782e-05
ENSMUST00000188983	ENSMUSG00000100252	known	ENSMUSG00000026409	Pfkfb2	6-phosphofructo-2-kinase/fructose-2,6-biphosphatase 2 [Source:MGI Symbol;Acc:MGI:107815]	0.909858	4.02241e-05	5.5376e-05
ENSMUST00000188983	ENSMUSG00000100252	known	ENSMUSG00000024317	Rnf138	ring finger protein 138 [Source:MGI Symbol;Acc:MGI:1929211]	0.908847	4.24577e-05	5.65504e-05
ENSMUST00000188983	ENSMUSG00000100252	known	ENSMUSG00000027660	Skil	SKI-like [Source:MGI Symbol;Acc:MGI:106203]	0.926361	1.50565e-05	3.9913e-05
ENSMUST00000188983	ENSMUSG00000100252	known	ENSMUSG00000041471	Shld2	shieldin complex subunit 2 [Source:MGI Symbol;Acc:MGI:1922948]	0.906441	4.8165e-05	5.91629e-05
ENSMUST00000188983	ENSMUSG00000100252	known	ENSMUSG00000042396	Rbm7	RNA binding motif protein 7 [Source:MGI Symbol;Acc:MGI:1914260]	0.921182	2.09626e-05	4.44995e-05
ENSMUST00000188983	ENSMUSG00000100252	known	ENSMUSG00000027479	Mapre1	microtubule-associated protein, RP/EB family, member 1 [Source:MGI Symbol;Acc:MGI:891995]	0.930821	1.11016e-05	3.63259e-05
ENSMUST00000188983	ENSMUSG00000100252	known	ENSMUSG00000026781	Acbd5	acyl-Coenzyme A binding domain containing 5 [Source:MGI Symbol;Acc:MGI:1921409]	0.934374	8.58082e-06	3.36723e-05
ENSMUST00000188983	ENSMUSG00000100252	known	ENSMUSG00000026434	Nucks1	nuclear casein kinase and cyclin-dependent kinase substrate 1 [Source:MGI Symbol;Acc:MGI:1934811]	0.919756	2.28737e-05	4.58024e-05
ENSMUST00000188983	ENSMUSG00000100252	known	ENSMUSG00000056537	Rlim	ring finger protein, LIM domain interacting [Source:MGI Symbol;Acc:MGI:1342291]	0.952027	1.84575e-06	2.21996e-05
ENSMUST00000188983	ENSMUSG00000100252	known	ENSMUSG00000037957	Wdr20	WD repeat domain 20 [Source:MGI Symbol;Acc:MGI:1916891]	0.919914	2.26556e-05	4.5631e-05
ENSMUST00000188983	ENSMUSG00000100252	known	ENSMUSG00000058230	Arhgap35	Rho GTPase activating protein 35 [Source:MGI Symbol;Acc:MGI:1929494]	0.909306	4.14324e-05	5.59931e-05
ENSMUST00000188983	ENSMUSG00000100252	known	ENSMUSG00000036309	Skp1a	S-phase kinase-associated protein 1A [Source:MGI Symbol;Acc:MGI:103575]	0.943394	4.16056e-06	2.69721e-05
ENSMUST00000188983	ENSMUSG00000100252	known	ENSMUSG00000021012	Zc3h14	zinc finger CCCH type containing 14 [Source:MGI Symbol;Acc:MGI:1919824]	0.90151	6.17379e-05	6.46157e-05
ENSMUST00000188983	ENSMUSG00000100252	known	ENSMUSG00000029570	Lfng	LFNG O-fucosylpeptide 3-beta-N-acetylglucosaminyltransferase [Source:MGI Symbol;Acc:MGI:1095413]	0.906189	4.87945e-05	5.93713e-05
ENSMUST00000188983	ENSMUSG00000100252	known	ENSMUSG00000036940	Kdm1a	lysine (K)-specific demethylase 1A [Source:MGI Symbol;Acc:MGI:1196256]	0.903011	5.73232e-05	6.29829e-05
ENSMUST00000188983	ENSMUSG00000100252	known	ENSMUSG00000028228	Cpne3	copine III [Source:MGI Symbol;Acc:MGI:1917818]	0.909776	4.04026e-05	5.54481e-05
ENSMUST00000188983	ENSMUSG00000100252	known	ENSMUSG00000038894	Irs2	insulin receptor substrate 2 [Source:MGI Symbol;Acc:MGI:109334]	0.928763	1.28085e-05	3.81188e-05
ENSMUST00000188983	ENSMUSG00000100252	known	ENSMUSG00000042050	Wdr60	WD repeat domain 60 [Source:MGI Symbol;Acc:MGI:2445085]	0.928986	1.26142e-05	3.78804e-05
ENSMUST00000188983	ENSMUSG00000100252	known	ENSMUSG00000032802	Srxn1	sulfiredoxin 1 homolog (S. cerevisiae) [Source:MGI Symbol;Acc:MGI:104971]	0.971734	1.35526e-07	1.03752e-05
ENSMUST00000188983	ENSMUSG00000100252	known	ENSMUSG00000055430	Nap1l5	nucleosome assembly protein 1-like 5 [Source:MGI Symbol;Acc:MGI:1923555]	0.928608	1.29448e-05	3.82205e-05
ENSMUST00000188983	ENSMUSG00000100252	known	ENSMUSG00000048720	Tbc1d12	TBC1D12: TBC1 domain family, member 12 [Source:MGI Symbol;Acc:MGI:2384803]	0.924571	1.69257e-05	4.1317e-05
ENSMUST00000188983	ENSMUSG00000100252	known	ENSMUSG00000071533	Pcnp	PEST proteolytic signal containing nuclear protein [Source:MGI Symbol;Acc:MGI:1923552]	0.936113	7.52487e-06	3.25757e-05
ENSMUST00000188983	ENSMUSG00000100252	known	MSTRG.1542		-	0.967224	2.81937e-07	1.26981e-05
ENSMUST00000188983	ENSMUSG00000100252	known	ENSMUSG00000028249	Sdcbp	syndecan binding protein [Source:MGI Symbol;Acc:MGI:1337026]	0.937	7.02723e-06	3.18634e-05
ENSMUST00000188983	ENSMUSG00000100252	known	ENSMUSG00000030451	Herc2	HECT and RLD domain containing E3 ubiquitin protein ligase 2 [Source:MGI Symbol;Acc:MGI:103234]	0.922708	1.90608e-05	4.31029e-05
ENSMUST00000188983	ENSMUSG00000100252	known	ENSMUSG00000027674	Pex5l	peroxisomal biogenesis factor 5-like [Source:MGI Symbol;Acc:MGI:1916672]	0.910953	3.79113e-05	5.42858e-05
ENSMUST00000188983	ENSMUSG00000100252	known	ENSMUSG00000032244	Fem1b	fem 1 homolog b [Source:MGI Symbol;Acc:MGI:1335087]	0.912488	3.48467e-05	5.26918e-05
ENSMUST00000188983	ENSMUSG00000100252	known	ENSMUSG00000029922	Mkrn1	makorin, ring finger protein, 1 [Source:MGI Symbol;Acc:MGI:1859353]	0.941363	4.94515e-06	2.86733e-05
ENSMUST00000188983	ENSMUSG00000100252	known	ENSMUSG00000053907	Mat2a	methionine adenosyltransferase II, alpha [Source:MGI Symbol;Acc:MGI:2443731]	0.935152	8.09473e-06	3.32542e-05
ENSMUST00000188983	ENSMUSG00000100252	known	ENSMUSG00000051736	Fam229b	family with sequence similarity 229, member B [Source:MGI Symbol;Acc:MGI:1913587]	0.903468	5.60307e-05	6.23879e-05
ENSMUST00000188983	ENSMUSG00000100252	known	ENSMUSG00000073600	Prob1	proline rich basic protein 1 [Source:MGI Symbol;Acc:MGI:2686460]	0.929083	1.25307e-05	3.78054e-05
ENSMUST00000188983	ENSMUSG00000100252	known	ENSMUSG00000044308	Ubr3	ubiquitin protein ligase E3 component n-recognin 3 [Source:MGI Symbol;Acc:MGI:1861100]	0.935381	7.95618e-06	3.31027e-05
ENSMUST00000188983	ENSMUSG00000100252	known	ENSMUSG00000022553	Maf1	MAF1 homolog, negative regulator of RNA polymerase III [Source:MGI Symbol;Acc:MGI:1916127]	0.902025	6.01948e-05	6.41222e-05
ENSMUST00000188983	ENSMUSG00000100252	known	ENSMUSG00000031010	Usp9x	ubiquitin specific peptidase 9, X chromosome [Source:MGI Symbol;Acc:MGI:894681]	0.907472	4.56485e-05	5.81099e-05
ENSMUST00000188983	ENSMUSG00000100252	known	ENSMUSG00000034620	Rxylt1	ribitol xylosyltransferase 1 [Source:MGI Symbol;Acc:MGI:2384919]	0.92254	1.92628e-05	4.32568e-05
ENSMUST00000188983	ENSMUSG00000100252	known	ENSMUSG00000038437	Mllt6	myeloid/lymphoid or mixed-lineage leukemia; translocated to, 6 [Source:MGI Symbol;Acc:MGI:1935145]	0.951633	1.92161e-06	2.24114e-05
ENSMUST00000188983	ENSMUSG00000100252	known	ENSMUSG00000020893	Per1	period circadian clock 1 [Source:MGI Symbol;Acc:MGI:1098283]	0.949542	2.36607e-06	2.35946e-05
ENSMUST00000188983	ENSMUSG00000100252	known	ENSMUSG00000032376	Usp3	ubiquitin specific peptidase 3 [Source:MGI Symbol;Acc:MGI:2152450]	0.937252	6.89104e-06	3.16227e-05
ENSMUST00000188983	ENSMUSG00000100252	known	ENSMUSG00000059263	Usp47	ubiquitin specific peptidase 47 [Source:MGI Symbol;Acc:MGI:1922246]	0.905949	4.94016e-05	5.96282e-05
ENSMUST00000188983	ENSMUSG00000100252	known	ENSMUSG00000042208	0610010F05Rik	RIKEN cDNA 0610010F05 gene [Source:MGI Symbol;Acc:MGI:1918925]	0.947652	2.83449e-06	2.46516e-05
ENSMUST00000188983	ENSMUSG00000100252	known	ENSMUSG00000044786	Zfp36	zinc finger protein 36 [Source:MGI Symbol;Acc:MGI:99180]	0.93541	7.93867e-06	3.30913e-05
ENSMUST00000188983	ENSMUSG00000100252	known	ENSMUSG00000068732	Tmem167b	transmembrane protein 167B [Source:MGI Symbol;Acc:MGI:1914745]	0.92033	2.20885e-05	4.5202e-05
ENSMUST00000188983	ENSMUSG00000100252	known	ENSMUSG00000068615	Gjd2	gap junction protein, delta 2 [Source:MGI Symbol;Acc:MGI:1334209]	0.967139	2.85592e-07	1.27302e-05
ENSMUST00000188983	ENSMUSG00000100252	known	ENSMUSG00000022285	Ywhaz	tyrosine 3-monooxygenase/tryptophan 5-monooxygenase activation protein, zeta polypeptide [Source:MGI Symbol;Acc:MGI:109484]	0.900066	6.62337e-05	6.63272e-05
ENSMUST00000188983	ENSMUSG00000100252	known	ENSMUSG00000021709	Erbin	Erbb2 interacting protein [Source:MGI Symbol;Acc:MGI:1890169]	0.950349	2.1858e-06	2.33247e-05
ENSMUST00000188983	ENSMUSG00000100252	known	ENSMUSG00000046447	Camk2n1	calcium/calmodulin-dependent protein kinase II inhibitor 1 [Source:MGI Symbol;Acc:MGI:1913509]	0.902879	5.77008e-05	6.31217e-05
ENSMUST00000188983	ENSMUSG00000100252	known	ENSMUSG00000021701	Plk2	polo like kinase 2 [Source:MGI Symbol;Acc:MGI:1099790]	0.95007	2.24684e-06	2.3438e-05
ENSMUST00000188983	ENSMUSG00000100252	known	ENSMUSG00000016559	H3f3b	H3.3 histone B [Source:MGI Symbol;Acc:MGI:1101768]	0.973646	9.57952e-08	9.50659e-06
ENSMUST00000188983	ENSMUSG00000100252	known	ENSMUSG00000033953	Ppp3r1	protein phosphatase 3, regulatory subunit B, alpha isoform (calcineurin B, type I) [Source:MGI Symbol;Acc:MGI:107172]	0.930279	1.15325e-05	3.67378e-05
ENSMUST00000188983	ENSMUSG00000100252	known	ENSMUSG00000048330	Ric3	RIC3 acetylcholine receptor chaperone [Source:MGI Symbol;Acc:MGI:2443887]	0.933525	9.13705e-06	3.42379e-05
ENSMUST00000188983	ENSMUSG00000100252	known	ENSMUSG00000030970	Ctbp2	C-terminal binding protein 2 [Source:MGI Symbol;Acc:MGI:1201686]	0.943549	4.10495e-06	2.68122e-05
ENSMUST00000188983	ENSMUSG00000100252	known	ENSMUSG00000015305	Sash1	SAM and SH3 domain containing 1 [Source:MGI Symbol;Acc:MGI:1917347]	0.945446	3.47127e-06	2.58443e-05
ENSMUST00000188983	ENSMUSG00000100252	known	ENSMUSG00000004535	Tax1bp1	Tax1 (human T cell leukemia virus type I) binding protein 1 [Source:MGI Symbol;Acc:MGI:1289308]	0.907947	4.45266e-05	5.75094e-05
ENSMUST00000188983	ENSMUSG00000100252	known	ENSMUSG00000051339	2900026A02Rik	RIKEN cDNA 2900026A02 gene [Source:MGI Symbol;Acc:MGI:1920194]	0.919618	2.30645e-05	4.58725e-05
ENSMUST00000188983	ENSMUSG00000100252	known	ENSMUSG00000029648	Flt1	FMS-like tyrosine kinase 1 [Source:MGI Symbol;Acc:MGI:95558]	0.934279	8.64154e-06	3.36812e-05
ENSMUST00000188983	ENSMUSG00000100252	known	ENSMUSG00000042225	Ammecr1	Alport syndrome, mental retardation, midface hypoplasia and elliptocytosis chromosomal region gene 1 [Source:MGI Symbol;Acc:MGI:1860206]	0.904918	5.20776e-05	6.07896e-05
ENSMUST00000188983	ENSMUSG00000100252	known	ENSMUSG00000061136	Prpf40a	pre-mRNA processing factor 40A [Source:MGI Symbol;Acc:MGI:1860512]	0.901065	6.30977e-05	6.51449e-05
ENSMUST00000188983	ENSMUSG00000100252	known	ENSMUSG00000040681	Hmgn1	high mobility group nucleosomal binding domain 1 [Source:MGI Symbol;Acc:MGI:96120]	0.911164	3.74778e-05	5.40828e-05
ENSMUST00000188983	ENSMUSG00000100252	known	ENSMUSG00000029328	Hnrnpdl	heterogeneous nuclear ribonucleoprotein D-like [Source:MGI Symbol;Acc:MGI:1355299]	0.952164	1.82006e-06	2.21103e-05
ENSMUST00000188983	ENSMUSG00000100252	known	ENSMUSG00000093904	Tomm20	translocase of outer mitochondrial membrane 20 [Source:MGI Symbol;Acc:MGI:1915202]	0.951262	1.99508e-06	2.27369e-05
ENSMUST00000188983	ENSMUSG00000100252	known	ENSMUSG00000035828	Pim3	proviral integration site 3 [Source:MGI Symbol;Acc:MGI:1355297]	0.966371	3.20104e-07	1.30614e-05
ENSMUST00000188983	ENSMUSG00000100252	known	ENSMUSG00000020132	Rab21	RAB21, member RAS oncogene family [Source:MGI Symbol;Acc:MGI:894308]	0.9058	4.97809e-05	5.9827e-05
ENSMUST00000188983	ENSMUSG00000100252	known	ENSMUSG00000021986	Amer2	APC membrane recruitment 2 [Source:MGI Symbol;Acc:MGI:1919375]	0.963461	4.82423e-07	1.54831e-05
ENSMUST00000188983	ENSMUSG00000100252	known	ENSMUSG00000044352	Sowaha	sosondowah ankyrin repeat domain family member A [Source:MGI Symbol;Acc:MGI:2687280]	0.960695	6.91569e-07	1.70086e-05
ENSMUST00000188983	ENSMUSG00000100252	known	ENSMUSG00000037674	Rfx7	regulatory factor X, 7 [Source:MGI Symbol;Acc:MGI:2442675]	0.907043	4.6683e-05	5.85721e-05
ENSMUST00000188983	ENSMUSG00000100252	known	ENSMUSG00000058997	Vwa8	von Willebrand factor A domain containing 8 [Source:MGI Symbol;Acc:MGI:1919008]	0.906724	4.74648e-05	5.8888e-05
ENSMUST00000188983	ENSMUSG00000100252	known	ENSMUSG00000034832	Tet3	tet methylcytosine dioxygenase 3 [Source:MGI Symbol;Acc:MGI:2446229]	0.941436	4.9151e-06	2.85815e-05
ENSMUST00000188983	ENSMUSG00000100252	known	ENSMUSG00000034640	Tiparp	TCDD-inducible poly(ADP-ribose) polymerase [Source:MGI Symbol;Acc:MGI:2159210]	0.929775	1.19448e-05	3.71725e-05
ENSMUST00000188983	ENSMUSG00000100252	known	ENSMUSG00000052949	Rnf157	ring finger protein 157 [Source:MGI Symbol;Acc:MGI:2442484]	0.926185	1.52328e-05	4.00514e-05
ENSMUST00000188983	ENSMUSG00000100252	known	ENSMUSG00000039879	Heca	hdc homolog, cell cycle regulator [Source:MGI Symbol;Acc:MGI:2685715]	0.940067	5.50414e-06	2.94785e-05
ENSMUST00000188983	ENSMUSG00000100252	known	ENSMUSG00000030203	Dusp16	dual specificity phosphatase 16 [Source:MGI Symbol;Acc:MGI:1917936]	0.907372	4.58894e-05	5.82197e-05
ENSMUST00000188983	ENSMUSG00000100252	known	ENSMUSG00000020664	Dld	dihydrolipoamide dehydrogenase [Source:MGI Symbol;Acc:MGI:107450]	0.904237	5.39042e-05	6.16677e-05
ENSMUST00000188983	ENSMUSG00000100252	known	ENSMUSG00000021843	Ktn1	kinectin 1 [Source:MGI Symbol;Acc:MGI:109153]	0.906175	4.88297e-05	5.93962e-05
ENSMUST00000188983	ENSMUSG00000100252	known	ENSMUSG00000021846	Peli2	pellino 2 [Source:MGI Symbol;Acc:MGI:1891445]	0.942618	4.44786e-06	2.76088e-05
ENSMUST00000188983	ENSMUSG00000100252	known	ENSMUSG00000040396	Abhd13	abhydrolase domain containing 13 [Source:MGI Symbol;Acc:MGI:1916154]	0.914905	3.042e-05	5.0346e-05
ENSMUST00000188983	ENSMUSG00000100252	known	ENSMUSG00000040022	Rab11fip2	RAB11 family interacting protein 2 (class I) [Source:MGI Symbol;Acc:MGI:1922248]	0.91654	2.76862e-05	4.88014e-05
ENSMUST00000188983	ENSMUSG00000100252	known	ENSMUSG00000040025	Ythdf2	YTH N6-methyladenosine RNA binding protein 2 [Source:MGI Symbol;Acc:MGI:2444233]	0.935103	8.12453e-06	3.32863e-05
ENSMUST00000188983	ENSMUSG00000100252	known	ENSMUSG00000030265	Kras	Kirsten rat sarcoma viral oncogene homolog [Source:MGI Symbol;Acc:MGI:96680]	0.927782	1.36923e-05	3.87748e-05
ENSMUST00000188983	ENSMUSG00000100252	known	ENSMUSG00000022141	Nipbl	NIPBL cohesin loading factor [Source:MGI Symbol;Acc:MGI:1913976]	0.906199	4.87693e-05	5.9359e-05
ENSMUST00000188983	ENSMUSG00000100252	known	ENSMUSG00000024695	Zfp91	zinc finger protein 91 [Source:MGI Symbol;Acc:MGI:104854]	0.956671	1.11824e-06	1.91653e-05
ENSMUST00000188983	ENSMUSG00000100252	known	ENSMUSG00000006818	Sod2	superoxide dismutase 2, mitochondrial [Source:MGI Symbol;Acc:MGI:98352]	0.936619	7.23791e-06	3.21447e-05
ENSMUST00000188983	ENSMUSG00000100252	known	ENSMUSG00000027259	Adal	adenosine deaminase-like [Source:MGI Symbol;Acc:MGI:1923144]	0.903898	5.48346e-05	6.2e-05
ENSMUST00000188983	ENSMUSG00000100252	known	ENSMUSG00000018377	Vezf1	vascular endothelial zinc finger 1 [Source:MGI Symbol;Acc:MGI:1313291]	0.927492	1.39626e-05	3.90111e-05
ENSMUST00000188983	ENSMUSG00000100252	known	ENSMUSG00000047187	Rab2a	RAB2A, member RAS oncogene family [Source:MGI Symbol;Acc:MGI:1928750]	0.911087	3.76369e-05	5.41707e-05
ENSMUST00000188983	ENSMUSG00000100252	known	ENSMUSG00000052395	Rft1	RFT1 homolog [Source:MGI Symbol;Acc:MGI:3607791]	0.909799	4.03535e-05	5.54171e-05
ENSMUST00000188983	ENSMUSG00000100252	known	ENSMUSG00000047989	Ino80c	INO80 complex subunit C [Source:MGI Symbol;Acc:MGI:2443014]	0.929914	1.18302e-05	3.69973e-05
ENSMUST00000188983	ENSMUSG00000100252	known	ENSMUSG00000034320	Slc26a2	solute carrier family 26 (sulfate transporter), member 2 [Source:MGI Symbol;Acc:MGI:892977]	0.902566	5.86059e-05	6.34498e-05
ENSMUST00000188983	ENSMUSG00000100252	known	ENSMUSG00000028788	Ptp4a2	protein tyrosine phosphatase 4a2 [Source:MGI Symbol;Acc:MGI:1277117]	0.936109	7.5272e-06	3.25757e-05
ENSMUST00000188983	ENSMUSG00000100252	known	ENSMUSG00000036792	Mbd5	methyl-CpG binding domain protein 5 [Source:MGI Symbol;Acc:MGI:2138934]	0.930193	1.16023e-05	3.68094e-05
ENSMUST00000188983	ENSMUSG00000100252	known	ENSMUSG00000063077	Kif1b	kinesin family member 1B [Source:MGI Symbol;Acc:MGI:108426]	0.910833	3.81595e-05	5.44188e-05
ENSMUST00000188983	ENSMUSG00000100252	known	ENSMUSG00000056459	Zbtb25	zinc finger and BTB domain containing 25 [Source:MGI Symbol;Acc:MGI:99197]	0.902907	5.76205e-05	6.31054e-05
ENSMUST00000188983	ENSMUSG00000100252	known	ENSMUSG00000033454	Zbtb1	zinc finger and BTB domain containing 1 [Source:MGI Symbol;Acc:MGI:2442326]	0.924	1.75588e-05	4.19237e-05
ENSMUST00000188983	ENSMUSG00000100252	known	ENSMUSG00000021379	Id4	inhibitor of DNA binding 4 [Source:MGI Symbol;Acc:MGI:99414]	0.930768	1.11428e-05	3.63569e-05
ENSMUST00000188983	ENSMUSG00000100252	known	MSTRG.13045		-	0.917414	2.63062e-05	4.78969e-05
ENSMUST00000188983	ENSMUSG00000100252	known	ENSMUSG00000025134	Alyref	Aly/REF export factor [Source:MGI Symbol;Acc:MGI:1341044]	0.921211	2.09257e-05	4.44642e-05
ENSMUST00000188983	ENSMUSG00000100252	known	ENSMUSG00000049804	Armcx4	armadillo repeat containing, X-linked 4 [Source:MGI Symbol;Acc:MGI:2147887]	0.913571	3.28049e-05	5.16662e-05
ENSMUST00000188983	ENSMUSG00000100252	known	ENSMUSG00000060260	Pwwp2b	PWWP domain containing 2B [Source:MGI Symbol;Acc:MGI:2142008]	0.926276	1.51415e-05	3.99888e-05
ENSMUST00000188983	ENSMUSG00000100252	known	ENSMUSG00000049232	Tigd2	tigger transposable element derived 2 [Source:MGI Symbol;Acc:MGI:1915390]	0.902057	6.01001e-05	6.40778e-05
ENSMUST00000188983	ENSMUSG00000100252	known	ENSMUSG00000025630	Hprt	hypoxanthine guanine phosphoribosyl transferase [Source:MGI Symbol;Acc:MGI:96217]	0.921661	2.03511e-05	4.4116e-05
ENSMUST00000188983	ENSMUSG00000100252	known	ENSMUSG00000038332	Sesn1	sestrin 1 [Source:MGI Symbol;Acc:MGI:2155278]	0.904459	5.33029e-05	6.13439e-05
ENSMUST00000188983	ENSMUSG00000100252	known	ENSMUSG00000031342	Gpm6b	glycoprotein m6b [Source:MGI Symbol;Acc:MGI:107672]	0.917693	2.58772e-05	4.76358e-05
ENSMUST00000188983	ENSMUSG00000100252	known	ENSMUSG00000021929	Kpna3	karyopherin (importin) alpha 3 [Source:MGI Symbol;Acc:MGI:1100863]	0.9143	3.14836e-05	5.09635e-05
ENSMUST00000188983	ENSMUSG00000100252	known	ENSMUSG00000041769	Ppp2r2d	protein phosphatase 2, regulatory subunit B, delta [Source:MGI Symbol;Acc:MGI:1289252]	0.92045	2.19271e-05	4.50855e-05
ENSMUST00000188983	ENSMUSG00000100252	known	ENSMUSG00000066324	Impad1	inositol monophosphatase domain containing 1 [Source:MGI Symbol;Acc:MGI:1915720]	0.909698	4.05727e-05	5.55225e-05
ENSMUST00000188983	ENSMUSG00000100252	known	ENSMUSG00000073139	Tmem185a	transmembrane protein 185A [Source:MGI Symbol;Acc:MGI:2448555]	0.918258	2.50242e-05	4.71209e-05
ENSMUST00000188983	ENSMUSG00000100252	known	ENSMUSG00000060073	Psma3	proteasome subunit alpha 3 [Source:MGI Symbol;Acc:MGI:104883]	0.916075	2.84433e-05	4.92127e-05
ENSMUST00000188983	ENSMUSG00000100252	known	ENSMUSG00000025200	Cwf19l1	CWF19-like 1, cell cycle control (S. pombe) [Source:MGI Symbol;Acc:MGI:1919752]	0.940327	5.3884e-06	2.93359e-05
ENSMUST00000188983	ENSMUSG00000100252	known	ENSMUSG00000020677	Ddx52	DEAD (Asp-Glu-Ala-Asp) box polypeptide 52 [Source:MGI Symbol;Acc:MGI:1925644]	0.951001	2.04831e-06	2.27522e-05
ENSMUST00000188983	ENSMUSG00000100252	known	ENSMUSG00000019877	Serinc1	serine incorporator 1 [Source:MGI Symbol;Acc:MGI:1926228]	0.922464	1.93554e-05	4.33466e-05
ENSMUST00000188983	ENSMUSG00000100252	known	ENSMUSG00000024360	Etf1	eukaryotic translation termination factor 1 [Source:MGI Symbol;Acc:MGI:2385071]	0.907693	4.51254e-05	5.78514e-05
ENSMUST00000188983	ENSMUSG00000100252	known	ENSMUSG00000020848	Doc2b	double C2, beta [Source:MGI Symbol;Acc:MGI:1100497]	0.93046	1.13867e-05	3.6608e-05
ENSMUST00000188983	ENSMUSG00000100252	known	ENSMUSG00000041408	Wapl	WAPL cohesin release factor [Source:MGI Symbol;Acc:MGI:2675859]	0.911131	3.75457e-05	5.4116e-05
ENSMUST00000188983	ENSMUSG00000100252	known	ENSMUSG00000055053	Nfic	nuclear factor I/C [Source:MGI Symbol;Acc:MGI:109591]	0.932412	9.90938e-06	3.51109e-05
ENSMUST00000188983	ENSMUSG00000100252	known	ENSMUSG00000062590	Armc9	armadillo repeat containing 9 [Source:MGI Symbol;Acc:MGI:1926045]	0.906195	4.87795e-05	5.9359e-05
ENSMUST00000188983	ENSMUSG00000100252	known	ENSMUSG00000030779	Rbbp6	retinoblastoma binding protein 6, ubiquitin ligase [Source:MGI Symbol;Acc:MGI:894835]	0.937881	6.55936e-06	3.10948e-05
ENSMUST00000188983	ENSMUSG00000100252	known	ENSMUSG00000031600	Vps37a	vacuolar protein sorting 37A [Source:MGI Symbol;Acc:MGI:1261835]	0.907483	4.56239e-05	5.81098e-05
ENSMUST00000188983	ENSMUSG00000100252	known	ENSMUSG00000025417	Pip4k2c	phosphatidylinositol-5-phosphate 4-kinase, type II, gamma [Source:MGI Symbol;Acc:MGI:2152214]	0.949887	2.28749e-06	2.34735e-05
ENSMUST00000188983	ENSMUSG00000100252	known	ENSMUSG00000053199	Arhgap20	Rho GTPase activating protein 20 [Source:MGI Symbol;Acc:MGI:2445175]	0.932385	9.92858e-06	3.5142e-05
ENSMUST00000188983	ENSMUSG00000100252	known	ENSMUSG00000071226	Cecr2	CECR2, histone acetyl-lysine reader [Source:MGI Symbol;Acc:MGI:1923799]	0.963096	5.06686e-07	1.57865e-05
ENSMUST00000188983	ENSMUSG00000100252	known	ENSMUSG00000006262	Mob1b	MOB kinase activator 1B [Source:MGI Symbol;Acc:MGI:1915723]	0.910555	3.87412e-05	5.47032e-05
ENSMUST00000188983	ENSMUSG00000100252	known	ENSMUSG00000042992	Borcs5	BLOC-1 related complex subunit 5 [Source:MGI Symbol;Acc:MGI:1915024]	0.940029	5.52122e-06	2.94785e-05
ENSMUST00000188983	ENSMUSG00000100252	known	ENSMUSG00000042997	Nhlrc3	NHL repeat containing 3 [Source:MGI Symbol;Acc:MGI:2444520]	0.93343	9.2013e-06	3.42529e-05
ENSMUST00000188983	ENSMUSG00000100252	known	ENSMUSG00000036941	Elac1	elaC ribonuclease Z 1 [Source:MGI Symbol;Acc:MGI:1890495]	0.942311	4.56541e-06	2.78675e-05
ENSMUST00000188983	ENSMUSG00000100252	known	ENSMUSG00000067851	Arfgef1	ADP-ribosylation factor guanine nucleotide-exchange factor 1(brefeldin A-inhibited) [Source:MGI Symbol;Acc:MGI:2442988]	0.934803	8.30997e-06	3.34531e-05
ENSMUST00000188983	ENSMUSG00000100252	known	ENSMUSG00000038546	Ranbp9	RAN binding protein 9 [Source:MGI Symbol;Acc:MGI:1928741]	0.909167	4.17404e-05	5.61899e-05
ENSMUST00000188983	ENSMUSG00000100252	known	ENSMUSG00000059456	Ptk2b	PTK2 protein tyrosine kinase 2 beta [Source:MGI Symbol;Acc:MGI:104908]	0.920805	2.14548e-05	4.47678e-05
ENSMUST00000188983	ENSMUSG00000100252	known	ENSMUSG00000031442	Mcf2l	mcf.2 transforming sequence-like [Source:MGI Symbol;Acc:MGI:103263]	0.901376	6.21464e-05	6.47454e-05
ENSMUST00000188983	ENSMUSG00000100252	known	ENSMUSG00000020599	Rgs9	regulator of G-protein signaling 9 [Source:MGI Symbol;Acc:MGI:1338824]	0.909916	4.01001e-05	5.53031e-05
ENSMUST00000188983	ENSMUSG00000100252	known	ENSMUSG00000041997	Tlk1	tousled-like kinase 1 [Source:MGI Symbol;Acc:MGI:2441683]	0.921629	2.03916e-05	4.41302e-05
ENSMUST00000188983	ENSMUSG00000100252	known	ENSMUSG00000023912	Slc25a27	solute carrier family 25, member 27 [Source:MGI Symbol;Acc:MGI:1921261]	0.917783	2.57396e-05	4.75694e-05
ENSMUST00000188983	ENSMUSG00000100252	known	ENSMUSG00000018604	Tbx3	T-box 3 [Source:MGI Symbol;Acc:MGI:98495]	0.907287	4.60923e-05	5.83436e-05
ENSMUST00000188983	ENSMUSG00000100252	known	ENSMUSG00000045193	Cirbp	cold inducible RNA binding protein [Source:MGI Symbol;Acc:MGI:893588]	0.908974	4.21717e-05	5.63887e-05
ENSMUST00000188983	ENSMUSG00000100252	known	ENSMUSG00000021215	Net1	neuroepithelial cell transforming gene 1 [Source:MGI Symbol;Acc:MGI:1927138]	0.944812	3.67361e-06	2.61685e-05
ENSMUST00000188983	ENSMUSG00000100252	known	ENSMUSG00000055782	Abcd2	ATP-binding cassette, sub-family D (ALD), member 2 [Source:MGI Symbol;Acc:MGI:1349467]	0.903634	5.5565e-05	6.22683e-05
ENSMUST00000188983	ENSMUSG00000100252	known	ENSMUSG00000022237	Ankrd33b	ankyrin repeat domain 33B [Source:MGI Symbol;Acc:MGI:1917904]	0.947698	2.82217e-06	2.46516e-05
ENSMUST00000188983	ENSMUSG00000100252	known	ENSMUSG00000029229	Chic2	cysteine-rich hydrophobic domain 2 [Source:MGI Symbol;Acc:MGI:1921527]	0.922603	1.91875e-05	4.31912e-05
ENSMUST00000188983	ENSMUSG00000100252	known	ENSMUSG00000025016	Tm9sf3	transmembrane 9 superfamily member 3 [Source:MGI Symbol;Acc:MGI:1914262]	0.919524	2.31971e-05	4.59439e-05
ENSMUST00000188983	ENSMUSG00000100252	known	ENSMUSG00000042063	Zfp386	zinc finger protein 386 (Kruppel-like) [Source:MGI Symbol;Acc:MGI:1930708]	0.930239	1.15646e-05	3.67593e-05
ENSMUST00000188983	ENSMUSG00000100252	known	ENSMUSG00000027879	Sec22b	SEC22 homolog B, vesicle trafficking protein [Source:MGI Symbol;Acc:MGI:1338759]	0.935636	7.80387e-06	3.29156e-05
ENSMUST00000188983	ENSMUSG00000100252	known	ENSMUSG00000004360	9330159F19Rik	RIKEN cDNA 9330159F19 gene [Source:MGI Symbol;Acc:MGI:3036239]	0.920351	2.20601e-05	4.51825e-05
ENSMUST00000188983	ENSMUSG00000100252	known	ENSMUSG00000028214	Gem	GTP binding protein (gene overexpressed in skeletal muscle) [Source:MGI Symbol;Acc:MGI:99844]	0.939583	5.72533e-06	2.97813e-05
ENSMUST00000188983	ENSMUSG00000100252	known	ENSMUSG00000023307	Marchf5	membrane associated ring-CH-type finger 5 [Source:MGI Symbol;Acc:MGI:1915207]	0.904313	5.36977e-05	6.15778e-05
ENSMUST00000188983	ENSMUSG00000100252	known	ENSMUSG00000028518	Prkaa2	protein kinase, AMP-activated, alpha 2 catalytic subunit [Source:MGI Symbol;Acc:MGI:1336173]	0.907246	4.6192e-05	5.83831e-05
ENSMUST00000188983	ENSMUSG00000100252	known	ENSMUSG00000016477	E2f3	E2F transcription factor 3 [Source:MGI Symbol;Acc:MGI:1096340]	0.950813	2.08715e-06	2.29616e-05
ENSMUST00000188983	ENSMUSG00000100252	known	ENSMUSG00000032328	Tmem30a	transmembrane protein 30A [Source:MGI Symbol;Acc:MGI:106402]	0.920587	2.17441e-05	4.49602e-05
ENSMUST00000188983	ENSMUSG00000100252	known	ENSMUSG00000020029	Nudt4	nudix (nucleoside diphosphate linked moiety X)-type motif 4 [Source:MGI Symbol;Acc:MGI:1918457]	0.916698	2.74321e-05	4.86149e-05
ENSMUST00000188983	ENSMUSG00000100252	known	ENSMUSG00000079470	Utp14b	UTP14B small subunit processome component [Source:MGI Symbol;Acc:MGI:2445092]	0.93572	7.75388e-06	3.28517e-05
ENSMUST00000188983	ENSMUSG00000100252	known	MSTRG.13334		-	0.923217	1.84572e-05	4.2688e-05
ENSMUST00000188983	ENSMUSG00000100252	known	ENSMUSG00000037376	Trmt6	tRNA methyltransferase 6 [Source:MGI Symbol;Acc:MGI:1914176]	0.916133	2.83471e-05	4.91795e-05
ENSMUST00000188983	ENSMUSG00000100252	known	ENSMUSG00000021007	Spata7	spermatogenesis associated 7 [Source:MGI Symbol;Acc:MGI:2144877]	0.90293	5.75567e-05	6.30699e-05
chr19:23167112-23168119	ENSMUSG00000033863	known	ENSMUSG00000044288	Cnr1	cannabinoid receptor 1 (brain) [Source:MGI Symbol;Acc:MGI:104615]	0.925502	1.5932e-05	4.0541e-05
chr19:23167112-23168119	ENSMUSG00000033863	known	ENSMUSG00000026202	Tuba4a	tubulin, alpha 4A [Source:MGI Symbol;Acc:MGI:1095410]	0.926837	1.4588e-05	3.94924e-05
chr19:23167112-23168119	ENSMUSG00000033863	known	ENSMUSG00000067220	Cnga1	cyclic nucleotide gated channel alpha 1 [Source:MGI Symbol;Acc:MGI:88436]	0.91283	3.41926e-05	5.22929e-05
chr19:23167112-23168119	ENSMUSG00000033863	known	ENSMUSG00000030087	Klf15	Kruppel-like factor 15 [Source:MGI Symbol;Acc:MGI:1929988]	0.934375	8.57989e-06	3.36723e-05
chr19:23167112-23168119	ENSMUSG00000033863	known	ENSMUSG00000021770	Samd8	sterile alpha motif domain containing 8 [Source:MGI Symbol;Acc:MGI:1914880]	0.910157	3.95834e-05	5.50513e-05
chr19:23167112-23168119	ENSMUSG00000033863	known	ENSMUSG00000076431	Sox4	SRY (sex determining region Y)-box 4 [Source:MGI Symbol;Acc:MGI:98366]	0.900547	6.47088e-05	6.57305e-05
chr19:23167112-23168119	ENSMUSG00000033863	known	ENSMUSG00000090698	Apold1	apolipoprotein L domain containing 1 [Source:MGI Symbol;Acc:MGI:2685921]	0.931016	1.09493e-05	3.6167e-05
chr19:23167112-23168119	ENSMUSG00000033863	known	ENSMUSG00000064145	Arih2	ariadne RBR E3 ubiquitin protein ligase 2 [Source:MGI Symbol;Acc:MGI:1344361]	0.917369	2.63758e-05	4.79424e-05
chr19:23167112-23168119	ENSMUSG00000033863	known	ENSMUSG00000026771	Spopl	speckle-type BTB/POZ protein-like [Source:MGI Symbol;Acc:MGI:1924107]	0.942554	4.47213e-06	2.76746e-05
chr19:23167112-23168119	ENSMUSG00000033863	known	ENSMUSG00000043067	Dpy19l1	dpy-19-like 1 (C. elegans) [Source:MGI Symbol;Acc:MGI:1915685]	0.916014	2.8543e-05	4.92987e-05
chr19:23167112-23168119	ENSMUSG00000033863	known	ENSMUSG00000052040	Klf13	Kruppel-like factor 13 [Source:MGI Symbol;Acc:MGI:1354948]	0.956916	1.08733e-06	1.90101e-05
chr19:23167112-23168119	ENSMUSG00000033863	known	ENSMUSG00000021750	Fam107a	family with sequence similarity 107, member A [Source:MGI Symbol;Acc:MGI:3041256]	0.966385	3.19457e-07	1.30571e-05
chr19:23167112-23168119	ENSMUSG00000033863	known	ENSMUSG00000022812	Gsk3b	glycogen synthase kinase 3 beta [Source:MGI Symbol;Acc:MGI:1861437]	0.924159	1.73809e-05	4.176e-05
chr19:23167112-23168119	ENSMUSG00000033863	known	ENSMUSG00000051726	Kcnf1	potassium voltage-gated channel, subfamily F, member 1 [Source:MGI Symbol;Acc:MGI:2687399]	0.914518	3.10965e-05	5.07456e-05
chr19:23167112-23168119	ENSMUSG00000033863	known	ENSMUSG00000031762	Mt2	metallothionein 2 [Source:MGI Symbol;Acc:MGI:97172]	0.906537	4.79249e-05	5.90586e-05
chr19:23167112-23168119	ENSMUSG00000033863	known	ENSMUSG00000031765	Mt1	metallothionein 1 [Source:MGI Symbol;Acc:MGI:97171]	0.932046	1.01738e-05	3.54438e-05
chr19:23167112-23168119	ENSMUSG00000033863	known	ENSMUSG00000023067	Cdkn1a	cyclin-dependent kinase inhibitor 1A (P21) [Source:MGI Symbol;Acc:MGI:104556]	0.978924	3.16149e-08	6.45435e-06
chr19:23167112-23168119	ENSMUSG00000033863	known	ENSMUSG00000037887	Dusp8	dual specificity phosphatase 8 [Source:MGI Symbol;Acc:MGI:106626]	0.929411	1.22506e-05	3.75112e-05
chr19:23167112-23168119	ENSMUSG00000033863	known	ENSMUSG00000028277	Ube2j1	ubiquitin-conjugating enzyme E2J 1 [Source:MGI Symbol;Acc:MGI:1926245]	0.920378	2.20234e-05	4.51596e-05
chr19:23167112-23168119	ENSMUSG00000033863	known	ENSMUSG00000032449	Slc25a36	solute carrier family 25, member 36 [Source:MGI Symbol;Acc:MGI:1924909]	0.901139	6.28704e-05	6.506e-05
chr19:23167112-23168119	ENSMUSG00000033863	known	ENSMUSG00000071753	Cdr1os	cerebellar degeneration related antigen 1, opposite strand [Source:MGI Symbol;Acc:MGI:5637821]	0.901377	6.2143e-05	6.47454e-05
chr19:23167112-23168119	ENSMUSG00000033863	known	ENSMUSG00000038612	Mcl1	myeloid cell leukemia sequence 1 [Source:MGI Symbol;Acc:MGI:101769]	0.944723	3.7027e-06	2.62234e-05
chr19:23167112-23168119	ENSMUSG00000033863	known	ENSMUSG00000022016	Akap11	A kinase (PRKA) anchor protein 11 [Source:MGI Symbol;Acc:MGI:2684060]	0.910987	3.78415e-05	5.42578e-05
chr19:23167112-23168119	ENSMUSG00000033863	known	ENSMUSG00000022018	Rgcc	regulator of cell cycle [Source:MGI Symbol;Acc:MGI:1913464]	0.90718	4.63514e-05	5.84186e-05
chr19:23167112-23168119	ENSMUSG00000033863	known	ENSMUSG00000028862	Map3k6	mitogen-activated protein kinase kinase kinase 6 [Source:MGI Symbol;Acc:MGI:1855691]	0.902571	5.85899e-05	6.34467e-05
chr19:23167112-23168119	ENSMUSG00000033863	known	ENSMUSG00000021730	Hcn1	hyperpolarization activated cyclic nucleotide gated potassium channel 1 [Source:MGI Symbol;Acc:MGI:1096392]	0.980589	2.10084e-08	5.59331e-06
chr19:23167112-23168119	ENSMUSG00000033863	known	ENSMUSG00000021733	Slc4a7	solute carrier family 4, sodium bicarbonate cotransporter, member 7 [Source:MGI Symbol;Acc:MGI:2443878]	0.917376	2.63651e-05	4.79372e-05
chr19:23167112-23168119	ENSMUSG00000033863	known	ENSMUSG00000045078	Rnf216	ring finger protein 216 [Source:MGI Symbol;Acc:MGI:1344349]	0.918445	2.47484e-05	4.69631e-05
chr19:23167112-23168119	ENSMUSG00000033863	known	ENSMUSG00000030967	Zranb1	zinc finger, RAN-binding domain containing 1 [Source:MGI Symbol;Acc:MGI:106441]	0.956278	1.16906e-06	1.93212e-05
chr19:23167112-23168119	ENSMUSG00000033863	known	ENSMUSG00000031568	Rwdd4a	RWD domain containing 4A [Source:MGI Symbol;Acc:MGI:2681000]	0.917526	2.6133e-05	4.77965e-05
chr19:23167112-23168119	ENSMUSG00000033863	known	ENSMUSG00000015312	Gadd45b	growth arrest and DNA-damage-inducible 45 beta [Source:MGI Symbol;Acc:MGI:107776]	0.930297	1.15175e-05	3.6719e-05
chr19:23167112-23168119	ENSMUSG00000033863	known	ENSMUSG00000031819	Emc8	ER membrane protein complex subunit 8 [Source:MGI Symbol;Acc:MGI:1343095]	0.91007	3.97691e-05	5.51422e-05
chr19:23167112-23168119	ENSMUSG00000033863	known	ENSMUSG00000032423	Syncrip	synaptotagmin binding, cytoplasmic RNA interacting protein [Source:MGI Symbol;Acc:MGI:1891690]	0.903358	5.63388e-05	6.25277e-05
chr19:23167112-23168119	ENSMUSG00000033863	known	ENSMUSG00000020290	Xpo1	exportin 1 [Source:MGI Symbol;Acc:MGI:2144013]	0.912318	3.51765e-05	5.28652e-05
chr19:23167112-23168119	ENSMUSG00000033863	known	ENSMUSG00000000838	Fmr1	fragile X mental retardation 1 [Source:MGI Symbol;Acc:MGI:95564]	0.901654	6.13046e-05	6.44995e-05
chr19:23167112-23168119	ENSMUSG00000033863	known	ENSMUSG00000017843	Ppp2r5c	protein phosphatase 2, regulatory subunit B', gamma [Source:MGI Symbol;Acc:MGI:1349475]	0.923975	1.75871e-05	4.19472e-05
chr19:23167112-23168119	ENSMUSG00000033863	known	ENSMUSG00000069114	Zbtb10	zinc finger and BTB domain containing 10 [Source:MGI Symbol;Acc:MGI:2139883]	0.901429	6.19846e-05	6.46834e-05
chr19:23167112-23168119	ENSMUSG00000033863	known	ENSMUSG00000036391	Sec24a	Sec24 related gene family, member A (S. cerevisiae) [Source:MGI Symbol;Acc:MGI:1924621]	0.901939	6.04495e-05	6.41973e-05
chr19:23167112-23168119	ENSMUSG00000033863	known	ENSMUSG00000036395	Glb1l2	galactosidase, beta 1-like 2 [Source:MGI Symbol;Acc:MGI:2388283]	0.905653	5.016e-05	5.99588e-05
chr19:23167112-23168119	ENSMUSG00000033863	known	ENSMUSG00000005124	Ccn4	cellular communication network factor 4 [Source:MGI Symbol;Acc:MGI:1197008]	0.900751	6.40692e-05	6.54852e-05
chr19:23167112-23168119	ENSMUSG00000033863	known	ENSMUSG00000025971	Maip1	matrix AAA peptidase interacting protein 1 [Source:MGI Symbol;Acc:MGI:1915365]	0.926167	1.52507e-05	4.00606e-05
chr19:23167112-23168119	ENSMUSG00000033863	known	ENSMUSG00000038143	Stox2	storkhead box 2 [Source:MGI Symbol;Acc:MGI:1918319]	0.928129	1.33745e-05	3.85186e-05
chr19:23167112-23168119	ENSMUSG00000033863	known	ENSMUSG00000036093	Arl5a	ADP-ribosylation factor-like 5A [Source:MGI Symbol;Acc:MGI:1922673]	0.905823	4.97237e-05	5.98009e-05
chr19:23167112-23168119	ENSMUSG00000033863	known	ENSMUSG00000079550	Mpp4	membrane protein, palmitoylated 4 (MAGUK p55 subfamily member 4) [Source:MGI Symbol;Acc:MGI:2386681]	0.931111	1.08764e-05	3.61272e-05
chr19:23167112-23168119	ENSMUSG00000033863	known	ENSMUSG00000027598	Itch	itchy, E3 ubiquitin protein ligase [Source:MGI Symbol;Acc:MGI:1202301]	0.916195	2.82466e-05	4.91579e-05
chr19:23167112-23168119	ENSMUSG00000033863	known	ENSMUSG00000029196	Tada2b	transcriptional adaptor 2B [Source:MGI Symbol;Acc:MGI:3035274]	0.90672	4.74731e-05	5.8888e-05
chr19:23167112-23168119	ENSMUSG00000033863	known	ENSMUSG00000021690	Jmy	junction-mediating and regulatory protein [Source:MGI Symbol;Acc:MGI:1913096]	0.938728	6.1333e-06	3.04268e-05
chr19:23167112-23168119	ENSMUSG00000033863	known	ENSMUSG00000024521	Pmaip1	phorbol-12-myristate-13-acetate-induced protein 1 [Source:MGI Symbol;Acc:MGI:1930146]	0.932981	9.50795e-06	3.46749e-05
chr19:23167112-23168119	ENSMUSG00000033863	known	ENSMUSG00000031293	Rs1	retinoschisis (X-linked, juvenile) 1 (human) [Source:MGI Symbol;Acc:MGI:1336189]	0.918185	2.51333e-05	4.71747e-05
chr19:23167112-23168119	ENSMUSG00000033863	known	ENSMUSG00000028126	Pip5k1a	phosphatidylinositol-4-phosphate 5-kinase, type 1 alpha [Source:MGI Symbol;Acc:MGI:107929]	0.914568	3.10086e-05	5.07377e-05
chr19:23167112-23168119	ENSMUSG00000033863	known	ENSMUSG00000071856	Mcc	mutated in colorectal cancers [Source:MGI Symbol;Acc:MGI:96930]	0.912324	3.51644e-05	5.28652e-05
chr19:23167112-23168119	ENSMUSG00000033863	known	ENSMUSG00000001833	Septin7	septin 7 [Source:MGI Symbol;Acc:MGI:1335094]	0.910679	3.84812e-05	5.45605e-05
chr19:23167112-23168119	ENSMUSG00000033863	known	ENSMUSG00000022781	Pak2	p21 (RAC1) activated kinase 2 [Source:MGI Symbol;Acc:MGI:1339984]	0.92575	1.56751e-05	4.0342e-05
chr19:23167112-23168119	ENSMUSG00000033863	known	ENSMUSG00000022437	Samm50	SAMM50 sorting and assembly machinery component [Source:MGI Symbol;Acc:MGI:1915903]	0.930675	1.12165e-05	3.64147e-05
chr19:23167112-23168119	ENSMUSG00000033863	known	ENSMUSG00000022895	Ets2	E26 avian leukemia oncogene 2, 3' domain [Source:MGI Symbol;Acc:MGI:95456]	0.90685	4.7153e-05	5.87445e-05
chr19:23167112-23168119	ENSMUSG00000033863	known	ENSMUSG00000022893	Adamts1	a disintegrin-like and metallopeptidase (reprolysin type) with thrombospondin type 1 motif, 1 [Source:MGI Symbol;Acc:MGI:109249]	0.927588	1.38721e-05	3.89254e-05
chr19:23167112-23168119	ENSMUSG00000033863	known	ENSMUSG00000030275	Etnk1	ethanolamine kinase 1 [Source:MGI Symbol;Acc:MGI:1922570]	0.918933	2.40367e-05	4.64739e-05
chr19:23167112-23168119	ENSMUSG00000033863	known	ENSMUSG00000029086	Prom1	prominin 1 [Source:MGI Symbol;Acc:MGI:1100886]	0.949028	2.48675e-06	2.38365e-05
chr19:23167112-23168119	ENSMUSG00000033863	known	ENSMUSG00000031601	Cnot7	CCR4-NOT transcription complex, subunit 7 [Source:MGI Symbol;Acc:MGI:1298230]	0.940334	5.38528e-06	2.93359e-05
chr19:23167112-23168119	ENSMUSG00000033863	known	ENSMUSG00000037012	Hk1	hexokinase 1 [Source:MGI Symbol;Acc:MGI:96103]	0.920569	2.17687e-05	4.49715e-05
chr19:23167112-23168119	ENSMUSG00000033863	known	ENSMUSG00000048015	Neurod4	neurogenic differentiation 4 [Source:MGI Symbol;Acc:MGI:108055]	0.937178	6.93061e-06	3.17072e-05
chr19:23167112-23168119	ENSMUSG00000033863	known	ENSMUSG00000059974	Ntm	neurotrimin [Source:MGI Symbol;Acc:MGI:2446259]	0.928162	1.33446e-05	3.85082e-05
chr19:23167112-23168119	ENSMUSG00000033863	known	ENSMUSG00000029265	Dr1	down-regulator of transcription 1 [Source:MGI Symbol;Acc:MGI:1100515]	0.90873	4.27218e-05	5.66482e-05
chr19:23167112-23168119	ENSMUSG00000033863	known	ENSMUSG00000087141	Plcxd2	phosphatidylinositol-specific phospholipase C, X domain containing 2 [Source:MGI Symbol;Acc:MGI:3647874]	0.918719	2.43463e-05	4.67097e-05
chr19:23167112-23168119	ENSMUSG00000033863	known	ENSMUSG00000032788	Pdxk	pyridoxal (pyridoxine, vitamin B6) kinase [Source:MGI Symbol;Acc:MGI:1351869]	0.909741	4.0479e-05	5.54775e-05
chr19:23167112-23168119	ENSMUSG00000033863	known	ENSMUSG00000000420	Galnt1	polypeptide N-acetylgalactosaminyltransferase 1 [Source:MGI Symbol;Acc:MGI:894693]	0.940388	5.36155e-06	2.93359e-05
chr19:23167112-23168119	ENSMUSG00000033863	known	ENSMUSG00000047714	Ppp1r2	protein phosphatase 1, regulatory inhibitor subunit 2 [Source:MGI Symbol;Acc:MGI:1914099]	0.910601	3.86444e-05	5.4635e-05
chr19:23167112-23168119	ENSMUSG00000033863	known	ENSMUSG00000022131	Gpr180	G protein-coupled receptor 180 [Source:MGI Symbol;Acc:MGI:1930949]	0.929993	1.1765e-05	3.6923e-05
chr19:23167112-23168119	ENSMUSG00000033863	known	ENSMUSG00000006205	Htra1	HtrA serine peptidase 1 [Source:MGI Symbol;Acc:MGI:1929076]	0.921024	2.11689e-05	4.45846e-05
chr19:23167112-23168119	ENSMUSG00000033863	known	ENSMUSG00000034575	Tent4a	terminal nucleotidyltransferase 4A [Source:MGI Symbol;Acc:MGI:2682295]	0.917203	2.66339e-05	4.80838e-05
chr19:23167112-23168119	ENSMUSG00000033863	known	ENSMUSG00000024042	Sik1	salt inducible kinase 1 [Source:MGI Symbol;Acc:MGI:104754]	0.937883	6.55823e-06	3.10948e-05
chr19:23167112-23168119	ENSMUSG00000033863	known	ENSMUSG00000020212	Mdm1	transformed mouse 3T3 cell double minute 1 [Source:MGI Symbol;Acc:MGI:96951]	0.940417	5.34867e-06	2.93359e-05
chr19:23167112-23168119	ENSMUSG00000033863	known	ENSMUSG00000017144	Rnd3	Rho family GTPase 3 [Source:MGI Symbol;Acc:MGI:1921444]	0.945621	3.41685e-06	2.57093e-05
chr19:23167112-23168119	ENSMUSG00000033863	known	ENSMUSG00000021367	Edn1	endothelin 1 [Source:MGI Symbol;Acc:MGI:95283]	0.940745	5.206e-06	2.91376e-05
chr19:23167112-23168119	ENSMUSG00000033863	known	ENSMUSG00000042595	Fam199x	family with sequence similarity 199, X-linked [Source:MGI Symbol;Acc:MGI:2384304]	0.913468	3.29956e-05	5.17485e-05
chr19:23167112-23168119	ENSMUSG00000033863	known	ENSMUSG00000020184	Mdm2	transformed mouse 3T3 cell double minute 2 [Source:MGI Symbol;Acc:MGI:96952]	0.927234	1.42063e-05	3.91391e-05
chr19:23167112-23168119	ENSMUSG00000033863	known	ENSMUSG00000079659	Tmem243	transmembrane protein 243, mitochondrial [Source:MGI Symbol;Acc:MGI:3606159]	0.935864	7.66928e-06	3.28169e-05
chr19:23167112-23168119	ENSMUSG00000033863	known	ENSMUSG00000024294	Mib1	mindbomb E3 ubiquitin protein ligase 1 [Source:MGI Symbol;Acc:MGI:2443157]	0.931607	1.04991e-05	3.57507e-05
chr19:23167112-23168119	ENSMUSG00000033863	known	ENSMUSG00000032902	Slc16a1	solute carrier family 16 (monocarboxylic acid transporters), member 1 [Source:MGI Symbol;Acc:MGI:106013]	0.959303	8.21099e-07	1.77486e-05
chr19:23167112-23168119	ENSMUSG00000033863	known	ENSMUSG00000022114	Spry2	sprouty RTK signaling antagonist 2 [Source:MGI Symbol;Acc:MGI:1345138]	0.922956	1.87646e-05	4.29131e-05
chr19:23167112-23168119	ENSMUSG00000033863	known	ENSMUSG00000039230	Tbcd	tubulin-specific chaperone d [Source:MGI Symbol;Acc:MGI:1919686]	0.901589	6.15004e-05	6.45513e-05
chr19:23167112-23168119	ENSMUSG00000033863	known	ENSMUSG00000029729	Zkscan1	zinc finger with KRAB and SCAN domains 1 [Source:MGI Symbol;Acc:MGI:1921820]	0.926984	1.44458e-05	3.93881e-05
chr19:23167112-23168119	ENSMUSG00000033863	known	MSTRG.2617		-	0.941306	4.96895e-06	2.87078e-05
chr19:23167112-23168119	ENSMUSG00000033863	known	ENSMUSG00000031352	Hccs	holocytochrome c synthetase [Source:MGI Symbol;Acc:MGI:106911]	0.938877	6.06061e-06	3.03093e-05
[truncated: 22,034 more rows]
