# Supplementary material for: RNA-sequencing analysis reveals the long noncoding RNA profile in the mouse myopic retina
Source: Front Genet. 2022 Oct 13;13:1014031. doi: 10.3389/fgene.2022.1014031 (PMC9606684; doi:10.3389/fgene.2022.1014031)
Supplement: Supplementary file 8 [file Table4.XLSX]

## Sheet: S_Table 4-lnc-sup
lncRNA id	lncRNA gene id	Gene_name	Gene_description	A1	A2	A3	A4	A5	A6	B1	B2	B3	B4	B5	B6	A	B
XR_866459.4	ENSMUSG00000100303	2600014E21Rik	RIKEN cDNA 2600014E21 gene [Source:MGI Symbol;Acc:MGI:1919384]	0	0.01	0.01	0.01	0	0.05	0	0	0	0	0	0	0.013333	0
XR_377255.2	ENSMUSG00000087272	Gm15409	predicted gene 15409 [Source:MGI Symbol;Acc:MGI:3705229]	0.44	0	0.33	0.29	0.49	0	0	0	0	0	0	0	0.258333	0
XR_003955073.1	ENSMUSG00000087366	Junos	jun proto-oncogene, opposite strand [Source:MGI Symbol;Acc:MGI:2652837]	0	0	0	0	0	0	0.01	0.01	0	0.01	0.01	0.01	0	0.008333
XR_384718.4	ENSMUSG00000075335	4930588K23Rik	RIKEN cDNA 4930588K23 gene [Source:MGI Symbol;Acc:MGI:3588254]	0	0	0	0	0	0	0.01	0	0.01	0.01	0	0.01	0	0.006667
